# Supplementary material for: Poasecunda J. Presl (Poaceae): a modern summary of infraspecific taxonomy, chromosome numbers, related species and infrageneric placement based on DNA
Source: PhytoKeys. 2018 Nov 5;(110):101–21. doi: 10.3897/phytokeys.110.27750 (PMC6232245; doi:10.3897/phytokeys.110.27750)
Supplement: XML Treatment for Poa subg. Secundae [file phytokeys.110.27750-treatment1.xml]

<!DOCTYPE tp:taxon-treatment
  PUBLIC "-//TaxonX//DTD Taxonomic Treatment Publishing DTD v0 20100105//EN" "tax-treatment-NSO.dtd">
<tp:taxon-treatment xmlns:tp="http://www.plazi.org/taxpub"><tp:treatment-meta><kwd-group><label>Taxon classification</label><kwd><named-content xmlns:xlink="http://www.w3.org/1999/xlink" content-type="kingdom">Plantae</named-content></kwd><kwd><named-content xmlns:xlink="http://www.w3.org/1999/xlink" content-type="order">Poales</named-content></kwd><kwd><named-content xmlns:xlink="http://www.w3.org/1999/xlink" content-type="family">Poaceae</named-content></kwd></kwd-group><mixed-citation publication-type="journal"><person-group><name><surname>Soreng</surname><given-names>Robert John</given-names></name><name><surname>Gillespie</surname><given-names>Lynn J.</given-names></name></person-group><article-title><italic><tp:taxon-name><tp:taxon-name-part taxon-name-part-type="genus" reg="Poa">Poa</tp:taxon-name-part><tp:taxon-name-part taxon-name-part-type="species" reg="secunda">secunda</tp:taxon-name-part></tp:taxon-name></italic> J. Presl (<tp:taxon-name><tp:taxon-name-part taxon-name-part-type="family">Poaceae</tp:taxon-name-part></tp:taxon-name>): a modern summary of infraspecific taxonomy, chromosome numbers, related species and infrageneric placement based on DNA</article-title><source>PhytoKeys</source><day>5</day><month>11</month><year>2018</year><volume>2018</volume><issue>110</issue><fpage>101</fpage><lpage>121</lpage><pub-id pub-id-type="doi">10.3897/phytokeys.110.27750</pub-id></mixed-citation></tp:treatment-meta><tp:nomenclature><tp:taxon-name>
            <tp:taxon-name-part taxon-name-part-type="genus" reg="Poa">Poa</tp:taxon-name-part>
            <tp:taxon-name-part taxon-name-part-type="infraspecific-rank">subg.</tp:taxon-name-part>
            <tp:taxon-name-part taxon-name-part-type="subgenus" reg="Secundae">Secundae</tp:taxon-name-part>
            <object-id xmlns:xlink="http://www.w3.org/1999/xlink" content-type="ipni" xlink:type="simple">urn:lsid:ipni.org:names:77191590-1</object-id>
          </tp:taxon-name><tp:taxon-authority> (V.L. Marsh ex Soreng) Soreng &amp; L.J. Gillespie, comb. et stat nov.</tp:taxon-authority></tp:nomenclature><tp:treatment-sec sec-type="Basionym" id="SECID0EX3BG"><title>Basionym.</title><p><tp:taxon-name><tp:taxon-name-part taxon-name-part-type="genus" reg="Poa">Poa</tp:taxon-name-part><tp:taxon-name-part taxon-name-part-type="infraspecific-rank">sect.</tp:taxon-name-part><tp:taxon-name-part taxon-name-part-type="section" reg="Secundae">Secundae</tp:taxon-name-part></tp:taxon-name> V.L. Marsh ex Soreng, Syst. Bot. 16(3): 511, 523. 1991a.</p></tp:treatment-sec><tp:treatment-sec sec-type="type species" id="SECID0EK4BG"><title>Type species.</title><p><italic><tp:taxon-name><tp:taxon-name-part taxon-name-part-type="genus" reg="Poa">Poa</tp:taxon-name-part><tp:taxon-name-part taxon-name-part-type="species" reg="secunda">secunda</tp:taxon-name-part></tp:taxon-name></italic> J. Presl.</p></tp:treatment-sec><tp:treatment-sec sec-type="Species included" id="SECID0EF5BG"><title>Species included.</title><p><italic><tp:taxon-name><tp:taxon-name-part taxon-name-part-type="genus" reg="Poa">Poa</tp:taxon-name-part><tp:taxon-name-part taxon-name-part-type="species" reg="ammophila">ammophila</tp:taxon-name-part></tp:taxon-name></italic>, <italic><tp:taxon-name><tp:taxon-name-part taxon-name-part-type="genus" reg="Poa">P.</tp:taxon-name-part><tp:taxon-name-part taxon-name-part-type="species" reg="curtifolia">curtifolia</tp:taxon-name-part></tp:taxon-name></italic>, <italic><tp:taxon-name><tp:taxon-name-part taxon-name-part-type="genus" reg="Poa">P.</tp:taxon-name-part><tp:taxon-name-part taxon-name-part-type="species" reg="hartzii">hartzii</tp:taxon-name-part></tp:taxon-name></italic>, <italic><tp:taxon-name><tp:taxon-name-part taxon-name-part-type="genus" reg="Poa">P.</tp:taxon-name-part><tp:taxon-name-part taxon-name-part-type="species" reg="napensis">napensis</tp:taxon-name-part></tp:taxon-name></italic>, <italic><tp:taxon-name><tp:taxon-name-part taxon-name-part-type="genus" reg="Poa">P.</tp:taxon-name-part><tp:taxon-name-part taxon-name-part-type="species" reg="secunda">secunda</tp:taxon-name-part></tp:taxon-name></italic>, <italic><tp:taxon-name><tp:taxon-name-part taxon-name-part-type="genus" reg="Poa">P.</tp:taxon-name-part><tp:taxon-name-part taxon-name-part-type="species" reg="stenantha">stenantha</tp:taxon-name-part></tp:taxon-name></italic> (including <italic><tp:taxon-name><tp:taxon-name-part taxon-name-part-type="genus" reg="Poa">P.</tp:taxon-name-part><tp:taxon-name-part taxon-name-part-type="species" reg="macroclada">macroclada</tp:taxon-name-part></tp:taxon-name></italic>?), <italic><tp:taxon-name><tp:taxon-name-part taxon-name-part-type="genus" reg="Poa">P.</tp:taxon-name-part><tp:taxon-name-part taxon-name-part-type="species" reg="tenerrima">tenerrima</tp:taxon-name-part></tp:taxon-name></italic>, <italic><tp:taxon-name><tp:taxon-name-part taxon-name-part-type="genus" reg="Poa">P.</tp:taxon-name-part><tp:taxon-name-part taxon-name-part-type="species" reg="unilateralis">unilateralis</tp:taxon-name-part></tp:taxon-name></italic>.</p></tp:treatment-sec><tp:treatment-sec sec-type="notes" id="SECID0EPBAI"><title>Notes.</title><p>The <tp:taxon-name><tp:taxon-name-part taxon-name-part-type="infraspecific-rank">section</tp:taxon-name-part><tp:taxon-name-part taxon-name-part-type="section" reg="Secundae">Secundae</tp:taxon-name-part></tp:taxon-name> was originally suggested to belong to <tp:taxon-name><tp:taxon-name-part taxon-name-part-type="genus" reg="Poa">P.</tp:taxon-name-part><tp:taxon-name-part taxon-name-part-type="infraspecific-rank">subg.</tp:taxon-name-part><tp:taxon-name-part taxon-name-part-type="subgenus" reg="Poa">Poa</tp:taxon-name-part></tp:taxon-name> (<xref ref-type="bibr" rid="B33">Soreng 1991a</xref>), but, in subdividing the genus into more subgenera based on our plastid phylogeny (<xref ref-type="bibr" rid="B12">Gillespie et al. 2007</xref>), the section was moved to subg. <tp:taxon-name><tp:taxon-name-part taxon-name-part-type="subgenus" reg="Stenopoa">Stenopoa</tp:taxon-name-part></tp:taxon-name> (Dumort.) Soreng &amp; L.J. Gillespie. We subsequently discovered that the set of plastid <italic><tp:taxon-name><tp:taxon-name-part taxon-name-part-type="genus" reg="Secundae">Secundae</tp:taxon-name-part></tp:taxon-name></italic> genotypes resolved in a clade with three European diploid species with <bold>Nn</bold> genotypes, but the <abbrev xmlns:xlink="http://www.w3.org/1999/xlink" xlink:title="nuclear ribosomal DNA" id="ABBRID0ELDAI" xlink:type="simple">nrDNA</abbrev> genotypes of <tp:taxon-name><tp:taxon-name-part taxon-name-part-type="genus" reg="Secundae">Secundae</tp:taxon-name-part></tp:taxon-name> were like those of subg. <tp:taxon-name><tp:taxon-name-part taxon-name-part-type="genus" reg="Secundae"/><tp:taxon-name-part taxon-name-part-type="subgenus" reg="Stenopoa">Stenopoa</tp:taxon-name-part></tp:taxon-name> (<bold>Ss</bold>) (<xref ref-type="bibr" rid="B6">Cabi et al. 2017</xref>, <xref ref-type="bibr" rid="B42">Soreng et al. 2017</xref> and results presented above). The apparently ancient reticulate origin of the group, along with its odd morphology within <italic><tp:taxon-name><tp:taxon-name-part taxon-name-part-type="genus" reg="Poa">Poa</tp:taxon-name-part></tp:taxon-name></italic>, now leads us to raise the section to the rank of subgenus.</p></tp:treatment-sec><ref-list><ref id="B33"><mixed-citation xmlns:xlink="http://www.w3.org/1999/xlink" xlink:type="simple"><person-group><name name-style="western"><surname>Soreng</surname><given-names>RJ</given-names></name></person-group> (<year>1991a</year>) <article-title>Systematics of the “Epiles” group of <italic><tp:taxon-name><tp:taxon-name-part taxon-name-part-type="genus">Poa</tp:taxon-name-part></tp:taxon-name></italic> (<tp:taxon-name><tp:taxon-name-part taxon-name-part-type="family">Poaceae</tp:taxon-name-part></tp:taxon-name>).</article-title><source>Systematic Botany</source><volume>16</volume>(<issue>3</issue>): <fpage>507</fpage>–<lpage>528</lpage>. <ext-link xlink:type="simple" ext-link-type="doi" xlink:href="10.2307/2419340">https://doi.org/10.2307/2419340</ext-link></mixed-citation></ref><ref id="B12"><mixed-citation xmlns:xlink="http://www.w3.org/1999/xlink" xlink:type="simple"><person-group><name name-style="western"><surname>Gillespie</surname><given-names>LJ</given-names></name><name name-style="western"><surname>Archambault</surname><given-names>A</given-names></name><name name-style="western"><surname>Soreng</surname><given-names>RJ</given-names></name></person-group> (<year>2007</year>) <article-title>Phylogeny of <italic><tp:taxon-name><tp:taxon-name-part taxon-name-part-type="genus">Poa</tp:taxon-name-part></tp:taxon-name></italic> (<tp:taxon-name><tp:taxon-name-part taxon-name-part-type="family">Poaceae</tp:taxon-name-part></tp:taxon-name>) based on trnT-trnF sequence data: major clades and basal relationships.</article-title><source>Aliso</source><volume>23</volume>: <fpage>420</fpage>–<lpage>434</lpage>. <ext-link xlink:type="simple" ext-link-type="uri" xlink:href="https://doi.10.5642/aliso.20072301.33">https://doi.10.5642/aliso.20072301.33</ext-link></mixed-citation></ref><ref id="B6"><mixed-citation xmlns:xlink="http://www.w3.org/1999/xlink" xlink:type="simple"><person-group><name name-style="western"><surname>Cabi</surname><given-names>E</given-names></name><name name-style="western"><surname>Soreng</surname><given-names>RJ</given-names></name><name name-style="western"><surname>Gillespie</surname><given-names>LJ</given-names></name></person-group> (<year>2017</year>) <article-title>Taxonomy of <italic><tp:taxon-name><tp:taxon-name-part taxon-name-part-type="genus">Poa</tp:taxon-name-part><tp:taxon-name-part taxon-name-part-type="species">jubata</tp:taxon-name-part></tp:taxon-name></italic> and a new section of the genus (<tp:taxon-name><tp:taxon-name-part taxon-name-part-type="family">Poaceae</tp:taxon-name-part></tp:taxon-name>).</article-title><source>Turkish Journal of Botany</source><volume>41</volume>: <fpage>404</fpage>–<lpage>415</lpage>. <ext-link xlink:type="simple" ext-link-type="doi" xlink:href="10.3906/bot-1611-28">https://doi.org/10.3906/bot-1611-28</ext-link></mixed-citation></ref><ref id="B42"><mixed-citation xmlns:xlink="http://www.w3.org/1999/xlink" xlink:type="simple"><person-group><name name-style="western"><surname>Soreng</surname><given-names>RJ</given-names></name><name name-style="western"><surname>Gillespie</surname><given-names>LJ</given-names></name><name name-style="western"><surname>Consaul</surname><given-names>LL</given-names></name></person-group> (<year>2017</year>) <article-title>Taxonomy of the <italic><tp:taxon-name><tp:taxon-name-part taxon-name-part-type="genus">Poa</tp:taxon-name-part><tp:taxon-name-part taxon-name-part-type="species">laxa</tp:taxon-name-part></tp:taxon-name></italic> group, including two new taxa from Arctic Canada and Greenland, and Oregon, and a re-examination of <tp:taxon-name><tp:taxon-name-part taxon-name-part-type="genus">P.</tp:taxon-name-part><tp:taxon-name-part taxon-name-part-type="infraspecific-rank">sect.</tp:taxon-name-part><tp:taxon-name-part taxon-name-part-type="section">Oreinos</tp:taxon-name-part></tp:taxon-name>.</article-title><source>Nordic Journal of Botany</source><volume>35</volume>(<issue>5</issue>): <fpage>513</fpage>–<lpage>538</lpage>. <ext-link xlink:type="simple" ext-link-type="doi" xlink:href="10.1111/njb.01507">https://doi.org/10.1111/njb.01507</ext-link></mixed-citation></ref></ref-list></tp:taxon-treatment>
