# Supplementary material for: Poasecunda J. Presl (Poaceae): a modern summary of infraspecific taxonomy, chromosome numbers, related species and infrageneric placement based on DNA
Source: PhytoKeys. 2018 Nov 5;(110):101–21. doi: 10.3897/phytokeys.110.27750 (PMC6232245; doi:10.3897/phytokeys.110.27750)
Supplement: XML Treatment for Poa secunda [file phytokeys.110.27750-treatment2.xml]

<!DOCTYPE tp:taxon-treatment
  PUBLIC "-//TaxonX//DTD Taxonomic Treatment Publishing DTD v0 20100105//EN" "tax-treatment-NSO.dtd">
<tp:taxon-treatment xmlns:tp="http://www.plazi.org/taxpub"><tp:treatment-meta><kwd-group><label>Taxon classification</label><kwd><named-content xmlns:xlink="http://www.w3.org/1999/xlink" content-type="kingdom">Plantae</named-content></kwd><kwd><named-content xmlns:xlink="http://www.w3.org/1999/xlink" content-type="order">Poales</named-content></kwd><kwd><named-content xmlns:xlink="http://www.w3.org/1999/xlink" content-type="family">Poaceae</named-content></kwd></kwd-group><mixed-citation publication-type="journal"><person-group><name><surname>Soreng</surname><given-names>Robert John</given-names></name><name><surname>Gillespie</surname><given-names>Lynn J.</given-names></name></person-group><article-title><italic><tp:taxon-name><tp:taxon-name-part taxon-name-part-type="genus" reg="Poa">Poa</tp:taxon-name-part><tp:taxon-name-part taxon-name-part-type="species" reg="secunda">secunda</tp:taxon-name-part></tp:taxon-name></italic> J. Presl (<tp:taxon-name><tp:taxon-name-part taxon-name-part-type="family">Poaceae</tp:taxon-name-part></tp:taxon-name>): a modern summary of infraspecific taxonomy, chromosome numbers, related species and infrageneric placement based on DNA</article-title><source>PhytoKeys</source><day>5</day><month>11</month><year>2018</year><volume>2018</volume><issue>110</issue><fpage>101</fpage><lpage>121</lpage><pub-id pub-id-type="doi">10.3897/phytokeys.110.27750</pub-id></mixed-citation></tp:treatment-meta><tp:nomenclature><tp:taxon-name>
            <tp:taxon-name-part taxon-name-part-type="genus" reg="Poa">Poa</tp:taxon-name-part>
            <tp:taxon-name-part taxon-name-part-type="species" reg="secunda">secunda</tp:taxon-name-part>
          </tp:taxon-name><tp:taxon-authority>J. Presl, Reliq. Haenk. 1(4–5): 271, 1830</tp:taxon-authority></tp:nomenclature><tp:treatment-sec sec-type="Range" id="SECID0ESFAI"><title>Range.</title><p>CANADA: Alberta, British Columbia, Manitoba (sw), Northwest Territories (sw), Ontario (Manitoulin Island), Quebec (Gaspe Peninsula), Saskatchewan, Yukon (s). UNITED STATES: Alaska (se interior border), Arizona (n), California, Colorado, Idaho, Montana, North Dakota, Nevada, New Mexico (n), Oregon, South Dakota (w), Utah, Washington, Wyoming, with outlying populations in Nebraska (w), Oklahoma (panhandle), Michigan (Isle Royal) and sporadic in Illinois and Maine, Massachusetts.</p><p>The geographic range of <italic><tp:taxon-name><tp:taxon-name-part taxon-name-part-type="genus" reg="Poa">P.</tp:taxon-name-part><tp:taxon-name-part taxon-name-part-type="species" reg="secunda">secunda</tp:taxon-name-part></tp:taxon-name></italic> in North America north of Mexico is mapped in Fig. <xref ref-type="fig" rid="F2">2</xref>. Subspecies <italic><tp:taxon-name><tp:taxon-name-part taxon-name-part-type="genus" reg="Poa"/><tp:taxon-name-part taxon-name-part-type="species" reg="secunda"/><tp:taxon-name-part taxon-name-part-type="subspecies" reg="secunda">secunda</tp:taxon-name-part></tp:taxon-name></italic> occurs throughout the species range and also reaches into Baja California Norte, Mexico (Fig. <xref ref-type="fig" rid="F2">2A</xref>). The range of subspecies <tp:taxon-name><tp:taxon-name-part taxon-name-part-type="genus" reg="Poa"/><tp:taxon-name-part taxon-name-part-type="species" reg="secunda"/><tp:taxon-name-part taxon-name-part-type="subspecies" reg="juncifolia">juncifolia</tp:taxon-name-part></tp:taxon-name> is almost completely within that of subsp. <italic><tp:taxon-name><tp:taxon-name-part taxon-name-part-type="genus" reg="Poa"/><tp:taxon-name-part taxon-name-part-type="species" reg="secunda"/><tp:taxon-name-part taxon-name-part-type="subspecies" reg="secunda">secunda</tp:taxon-name-part></tp:taxon-name></italic>, except for several scattered localities in Arizona, New Mexico and Nebraska; it is absent from Mexico and mostly absent from the Pacific Coast and coastal mountains (Fig. <xref ref-type="fig" rid="F2">2B</xref>). The ranges of varieties are broadly overlapping within their subspecies. Both subspecies have disjunct populations in the Patagonian Andes of Argentina and Chile.</p></tp:treatment-sec><tp:treatment-sec><!--Section generated to contain objects referenced in tp:taxon-treatment.--><fig id="F2" position="float" orientation="portrait"><label>Figure 2.</label><caption><p>Distribution of <italic><tp:taxon-name><tp:taxon-name-part taxon-name-part-type="genus" reg="Poa">Poa</tp:taxon-name-part><tp:taxon-name-part taxon-name-part-type="species" reg="secunda">secunda</tp:taxon-name-part></tp:taxon-name></italic> subspecies in North America: subsp. secunda (yellow) ; subsp. <tp:taxon-name><tp:taxon-name-part taxon-name-part-type="genus" reg="Poa"/><tp:taxon-name-part taxon-name-part-type="species" reg="secunda"/><tp:taxon-name-part taxon-name-part-type="subspecies" reg="juncifolia">juncifolia</tp:taxon-name-part></tp:taxon-name> (blue).</p></caption><graphic xmlns:xlink="http://www.w3.org/1999/xlink" xlink:href="phytokeys-110-101-g002.jpg" position="float" orientation="portrait" xlink:type="simple" id="oo_240277.jpg"/></fig></tp:treatment-sec></tp:taxon-treatment>
