# Supplementary material for: Poasecunda J. Presl (Poaceae): a modern summary of infraspecific taxonomy, chromosome numbers, related species and infrageneric placement based on DNA
Source: PhytoKeys. 2018 Nov 5;(110):101–21. doi: 10.3897/phytokeys.110.27750 (PMC6232245; doi:10.3897/phytokeys.110.27750)
Supplement: XML Treatment for Poa secunda subsp. juncifolia var. ampla [file phytokeys.110.27750-treatment4.xml]

<!DOCTYPE tp:taxon-treatment
  PUBLIC "-//TaxonX//DTD Taxonomic Treatment Publishing DTD v0 20100105//EN" "tax-treatment-NSO.dtd">
<tp:taxon-treatment xmlns:tp="http://www.plazi.org/taxpub"><tp:treatment-meta><kwd-group><label>Taxon classification</label><kwd><named-content xmlns:xlink="http://www.w3.org/1999/xlink" content-type="kingdom">Plantae</named-content></kwd><kwd><named-content xmlns:xlink="http://www.w3.org/1999/xlink" content-type="order">Poales</named-content></kwd><kwd><named-content xmlns:xlink="http://www.w3.org/1999/xlink" content-type="family">Poaceae</named-content></kwd></kwd-group><mixed-citation publication-type="journal"><person-group><name><surname>Soreng</surname><given-names>Robert John</given-names></name><name><surname>Gillespie</surname><given-names>Lynn J.</given-names></name></person-group><article-title><italic><tp:taxon-name><tp:taxon-name-part taxon-name-part-type="genus" reg="Poa">Poa</tp:taxon-name-part><tp:taxon-name-part taxon-name-part-type="species" reg="secunda">secunda</tp:taxon-name-part></tp:taxon-name></italic> J. Presl (<tp:taxon-name><tp:taxon-name-part taxon-name-part-type="family">Poaceae</tp:taxon-name-part></tp:taxon-name>): a modern summary of infraspecific taxonomy, chromosome numbers, related species and infrageneric placement based on DNA</article-title><source>PhytoKeys</source><day>5</day><month>11</month><year>2018</year><volume>2018</volume><issue>110</issue><fpage>101</fpage><lpage>121</lpage><pub-id pub-id-type="doi">10.3897/phytokeys.110.27750</pub-id></mixed-citation></tp:treatment-meta><tp:nomenclature><tp:taxon-name>
            <tp:taxon-name-part taxon-name-part-type="genus" reg="Poa">Poa</tp:taxon-name-part>
            <tp:taxon-name-part taxon-name-part-type="species" reg="secunda">secunda</tp:taxon-name-part>
            <tp:taxon-name-part taxon-name-part-type="infraspecific-rank">subsp.</tp:taxon-name-part>
            <tp:taxon-name-part taxon-name-part-type="subspecies" reg="juncifolia">juncifolia</tp:taxon-name-part>
            <tp:taxon-name-part taxon-name-part-type="infraspecific-rank">var.</tp:taxon-name-part>
            <tp:taxon-name-part taxon-name-part-type="variety" reg="ampla">ampla</tp:taxon-name-part>
            <object-id xmlns:xlink="http://www.w3.org/1999/xlink" content-type="ipni" xlink:type="simple">urn:lsid:ipni.org:names:77191591-1</object-id>
          </tp:taxon-name><tp:taxon-authority>(Merr.) Soreng, comb. et stat nov.</tp:taxon-authority><xref ref-type="fig" rid="F1">Figs 1B, C</xref><xref ref-type="fig" rid="F3">, 3A</xref></tp:nomenclature><tp:treatment-sec sec-type="Basionym" id="SECID0E3LAI"><title>Basionym.</title><p><italic><tp:taxon-name><tp:taxon-name-part taxon-name-part-type="genus" reg="Poa">Poa</tp:taxon-name-part><tp:taxon-name-part taxon-name-part-type="species" reg="ampla">ampla</tp:taxon-name-part></tp:taxon-name></italic> Merr., Rhodora 4(43): 145, 1902.</p></tp:treatment-sec><tp:treatment-sec sec-type="Synonyms" id="SECID0ENMAI"><title>Synonyms.</title><p><italic><tp:taxon-name><tp:taxon-name-part taxon-name-part-type="genus" reg="Poa">Poa</tp:taxon-name-part><tp:taxon-name-part taxon-name-part-type="species" reg="ampla">ampla</tp:taxon-name-part></tp:taxon-name></italic> Merr., <italic><tp:taxon-name><tp:taxon-name-part taxon-name-part-type="genus" reg="Poa">P.</tp:taxon-name-part><tp:taxon-name-part taxon-name-part-type="species" reg="confusa">confusa</tp:taxon-name-part></tp:taxon-name></italic> Rydb., <tp:taxon-name><tp:taxon-name-part taxon-name-part-type="genus" reg="Poa">P.</tp:taxon-name-part><tp:taxon-name-part taxon-name-part-type="species" reg="juncifolia">juncifolia</tp:taxon-name-part><tp:taxon-name-part taxon-name-part-type="infraspecific-rank">var.</tp:taxon-name-part><tp:taxon-name-part taxon-name-part-type="variety" reg="ampla">ampla</tp:taxon-name-part></tp:taxon-name> (Merr.) Dorn, <italic><tp:taxon-name><tp:taxon-name-part taxon-name-part-type="genus" reg="Poa">P.</tp:taxon-name-part><tp:taxon-name-part taxon-name-part-type="species" reg="laeviculmis">laeviculmis</tp:taxon-name-part></tp:taxon-name></italic> T.A. Williams, <italic><tp:taxon-name><tp:taxon-name-part taxon-name-part-type="genus" reg="Poa">P.</tp:taxon-name-part><tp:taxon-name-part taxon-name-part-type="species" reg="truncata">truncata</tp:taxon-name-part></tp:taxon-name></italic> Rydb.</p></tp:treatment-sec><tp:treatment-sec sec-type="habitat" id="SECID0EQOAI"><title>Habitat and range.</title><p>Open upland forests, mountain steppe, generally in light, well-drained soils to somewhat heavy soils. Range of the subspecies (Fig. <xref ref-type="fig" rid="F2">2B</xref>), but mostly absent from west side of the Sierra Nevada and westwards. Minor outlying occurrences in Arizona and New Mexico of subsp. <tp:taxon-name><tp:taxon-name-part taxon-name-part-type="genus" reg="Poa"/><tp:taxon-name-part taxon-name-part-type="species" reg="secunda"/><tp:taxon-name-part taxon-name-part-type="subspecies" reg="juncifolia">juncifolia</tp:taxon-name-part></tp:taxon-name> (Fig. <xref ref-type="fig" rid="F2">2B</xref>) mostly represent var. <tp:taxon-name><tp:taxon-name-part taxon-name-part-type="genus" reg="Poa"/><tp:taxon-name-part taxon-name-part-type="species" reg="juncifolia"/><tp:taxon-name-part taxon-name-part-type="variety" reg="ampla">ampla</tp:taxon-name-part></tp:taxon-name> (<xref ref-type="bibr" rid="B31">Soreng 1985</xref>), likely introduced by seeding.</p></tp:treatment-sec><tp:treatment-sec sec-type="Chromosome numbers" id="SECID0EXPAI"><title>Chromosome numbers.</title><p>Numbers reported as <italic><tp:taxon-name><tp:taxon-name-part taxon-name-part-type="genus" reg="Poa">P.</tp:taxon-name-part><tp:taxon-name-part taxon-name-part-type="species" reg="ampla">ampla</tp:taxon-name-part></tp:taxon-name></italic>: 2<italic>n</italic> = 61, 62(x3), 63 (x11), ≈ 63 (x3), 63–64 (x2), 64 (x6), ≈ 65, 70–71, ≈ 97, ≈ 100.</p></tp:treatment-sec><tp:treatment-sec><!--Section generated to contain objects referenced in tp:taxon-treatment.--><fig id="F1" position="float" orientation="portrait"><label>Figure 1.</label><caption><p><italic><tp:taxon-name><tp:taxon-name-part taxon-name-part-type="genus" reg="Poa">Poa</tp:taxon-name-part><tp:taxon-name-part taxon-name-part-type="species" reg="secunda">secunda</tp:taxon-name-part></tp:taxon-name></italic> habit and panicles: <bold>A</bold><tp:taxon-name><tp:taxon-name-part taxon-name-part-type="genus" reg="Poa">P.</tp:taxon-name-part><tp:taxon-name-part taxon-name-part-type="species" reg="secunda">s.</tp:taxon-name-part><tp:taxon-name-part taxon-name-part-type="infraspecific-rank">subsp.</tp:taxon-name-part><tp:taxon-name-part taxon-name-part-type="subspecies" reg="secunda">secunda</tp:taxon-name-part><tp:taxon-name-part taxon-name-part-type="infraspecific-rank">var.</tp:taxon-name-part><tp:taxon-name-part taxon-name-part-type="variety" reg="secunda">secunda</tp:taxon-name-part></tp:taxon-name> (<italic>Soreng 9359</italic>) <bold>B</bold><tp:taxon-name><tp:taxon-name-part taxon-name-part-type="genus" reg="Poa">P.</tp:taxon-name-part><tp:taxon-name-part taxon-name-part-type="species" reg="secunda">s.</tp:taxon-name-part><tp:taxon-name-part taxon-name-part-type="infraspecific-rank">subsp.</tp:taxon-name-part><tp:taxon-name-part taxon-name-part-type="subspecies" reg="juncifolia">juncifolia</tp:taxon-name-part><tp:taxon-name-part taxon-name-part-type="infraspecific-rank">var.</tp:taxon-name-part><tp:taxon-name-part taxon-name-part-type="variety" reg="ampla">ampla</tp:taxon-name-part></tp:taxon-name> (<italic>Soreng 9358</italic>) <bold>C</bold> Panicles of subsp. <tp:taxon-name><tp:taxon-name-part taxon-name-part-type="genus" reg="Poa"/><tp:taxon-name-part taxon-name-part-type="species" reg="secunda">secunda</tp:taxon-name-part><tp:taxon-name-part taxon-name-part-type="infraspecific-rank">var.</tp:taxon-name-part><tp:taxon-name-part taxon-name-part-type="variety" reg="secunda">secunda</tp:taxon-name-part></tp:taxon-name> (left) and <italic><tp:taxon-name><tp:taxon-name-part taxon-name-part-type="genus" reg="Poa"/><tp:taxon-name-part taxon-name-part-type="species" reg="juncifolia">juncifolia</tp:taxon-name-part></tp:taxon-name></italic> var. <tp:taxon-name><tp:taxon-name-part taxon-name-part-type="genus" reg="Poa"/><tp:taxon-name-part taxon-name-part-type="species" reg="juncifolia"/><tp:taxon-name-part taxon-name-part-type="variety" reg="ampla">ampla</tp:taxon-name-part></tp:taxon-name> (right) (Photos. RJS, Deschutes River near Madras, Jefferson Co., Oregon).</p></caption><graphic xmlns:xlink="http://www.w3.org/1999/xlink" xlink:href="phytokeys-110-101-g001.jpg" position="float" orientation="portrait" xlink:type="simple" id="oo_240276.jpg"/></fig><fig id="F3" position="float" orientation="portrait"><label>Figure 3.</label><caption><p>Bayesian 50% majority rule consensus trees of <italic><tp:taxon-name><tp:taxon-name-part taxon-name-part-type="genus" reg="Poa">Poa</tp:taxon-name-part></tp:taxon-name></italic> based on plastid (trnT-trnL-trnF, rpoB-trnC, MatK) data (left) and <abbrev xmlns:xlink="http://www.w3.org/1999/xlink" xlink:title="nuclear ribosomal DNA" id="ABBRID0ECZAG" xlink:type="simple">nrDNA</abbrev> ITS and ETS data (right). Bayesian posterior probabilities are shown above branches, maximum parsimony bootstrap values below branches. Outgroups are not shown. Major clades are indicated by colour and capital letters. Taxa shown in blue belong to <tp:taxon-name><tp:taxon-name-part taxon-name-part-type="genus" reg="Poa">P.</tp:taxon-name-part><tp:taxon-name-part taxon-name-part-type="infraspecific-rank">subg.</tp:taxon-name-part><tp:taxon-name-part taxon-name-part-type="subgenus" reg="Secundae">Secundae</tp:taxon-name-part></tp:taxon-name>; those in grey are other taxa of putative hybrid origin that belong to different major clades in plastid and <abbrev xmlns:xlink="http://www.w3.org/1999/xlink" xlink:title="nuclear ribosomal DNA" id="ABBRID0ETZAG" xlink:type="simple">nrDNA</abbrev> trees.</p></caption><graphic xmlns:xlink="http://www.w3.org/1999/xlink" xlink:href="phytokeys-110-101-g003.jpg" position="float" orientation="portrait" xlink:type="simple" id="oo_240278.jpg"/></fig><fig id="F2" position="float" orientation="portrait"><label>Figure 2.</label><caption><p>Distribution of <italic><tp:taxon-name><tp:taxon-name-part taxon-name-part-type="genus" reg="Poa">Poa</tp:taxon-name-part><tp:taxon-name-part taxon-name-part-type="species" reg="secunda">secunda</tp:taxon-name-part></tp:taxon-name></italic> subspecies in North America: subsp. secunda (yellow) ; subsp. <tp:taxon-name><tp:taxon-name-part taxon-name-part-type="genus" reg="Poa"/><tp:taxon-name-part taxon-name-part-type="species" reg="secunda"/><tp:taxon-name-part taxon-name-part-type="subspecies" reg="juncifolia">juncifolia</tp:taxon-name-part></tp:taxon-name> (blue).</p></caption><graphic xmlns:xlink="http://www.w3.org/1999/xlink" xlink:href="phytokeys-110-101-g002.jpg" position="float" orientation="portrait" xlink:type="simple" id="oo_240277.jpg"/></fig></tp:treatment-sec><ref-list><ref id="B31"><mixed-citation xmlns:xlink="http://www.w3.org/1999/xlink" xlink:type="simple"><person-group><name name-style="western"><surname>Soreng</surname><given-names>RJ</given-names></name></person-group> (<year>1985</year>) <article-title><italic><tp:taxon-name><tp:taxon-name-part taxon-name-part-type="genus">Poa</tp:taxon-name-part></tp:taxon-name></italic> in New Mexico, with a key to middle and southern Rocky Mountain species (<tp:taxon-name><tp:taxon-name-part taxon-name-part-type="family">Poaceae</tp:taxon-name-part></tp:taxon-name>).</article-title><source>The Great Basin Naturalist</source><volume>45</volume>: <fpage>395</fpage>–<lpage>422</lpage>.</mixed-citation></ref></ref-list></tp:taxon-treatment>
