# Supplementary material for: Poasecunda J. Presl (Poaceae): a modern summary of infraspecific taxonomy, chromosome numbers, related species and infrageneric placement based on DNA
Source: PhytoKeys. 2018 Nov 5;(110):101–21. doi: 10.3897/phytokeys.110.27750 (PMC6232245; doi:10.3897/phytokeys.110.27750)
Supplement: XML Treatment for Poa secunda subsp. juncifolia var. juncifolia [file phytokeys.110.27750-treatment5.xml]

<!DOCTYPE tp:taxon-treatment
  PUBLIC "-//TaxonX//DTD Taxonomic Treatment Publishing DTD v0 20100105//EN" "tax-treatment-NSO.dtd">
<tp:taxon-treatment xmlns:tp="http://www.plazi.org/taxpub"><tp:treatment-meta><kwd-group><label>Taxon classification</label><kwd><named-content xmlns:xlink="http://www.w3.org/1999/xlink" content-type="kingdom">Plantae</named-content></kwd><kwd><named-content xmlns:xlink="http://www.w3.org/1999/xlink" content-type="order">Poales</named-content></kwd><kwd><named-content xmlns:xlink="http://www.w3.org/1999/xlink" content-type="family">Poaceae</named-content></kwd></kwd-group><mixed-citation publication-type="journal"><person-group><name><surname>Soreng</surname><given-names>Robert John</given-names></name><name><surname>Gillespie</surname><given-names>Lynn J.</given-names></name></person-group><article-title><italic><tp:taxon-name><tp:taxon-name-part taxon-name-part-type="genus" reg="Poa">Poa</tp:taxon-name-part><tp:taxon-name-part taxon-name-part-type="species" reg="secunda">secunda</tp:taxon-name-part></tp:taxon-name></italic> J. Presl (<tp:taxon-name><tp:taxon-name-part taxon-name-part-type="family">Poaceae</tp:taxon-name-part></tp:taxon-name>): a modern summary of infraspecific taxonomy, chromosome numbers, related species and infrageneric placement based on DNA</article-title><source>PhytoKeys</source><day>5</day><month>11</month><year>2018</year><volume>2018</volume><issue>110</issue><fpage>101</fpage><lpage>121</lpage><pub-id pub-id-type="doi">10.3897/phytokeys.110.27750</pub-id></mixed-citation></tp:treatment-meta><tp:nomenclature><tp:taxon-name>
            <tp:taxon-name-part taxon-name-part-type="genus" reg="Poa">Poa</tp:taxon-name-part>
            <tp:taxon-name-part taxon-name-part-type="species" reg="secunda">secunda</tp:taxon-name-part>
            <tp:taxon-name-part taxon-name-part-type="infraspecific-rank">subsp.</tp:taxon-name-part>
            <tp:taxon-name-part taxon-name-part-type="subspecies" reg="juncifolia">juncifolia</tp:taxon-name-part>
            <tp:taxon-name-part taxon-name-part-type="infraspecific-rank">var.</tp:taxon-name-part>
            <tp:taxon-name-part taxon-name-part-type="variety" reg="juncifolia">juncifolia</tp:taxon-name-part>
            <object-id xmlns:xlink="http://www.w3.org/1999/xlink" content-type="ipni" xlink:type="simple">urn:lsid:ipni.org:names:77191594-1</object-id>
          </tp:taxon-name><tp:taxon-authority>(Scribn.) Soreng, comb. et stat nov.</tp:taxon-authority><xref ref-type="fig" rid="F4">Fig. 4B.</xref></tp:nomenclature><tp:treatment-sec sec-type="Basionym" id="SECID0EFSAI"><title>Basionym.</title><p><italic><tp:taxon-name><tp:taxon-name-part taxon-name-part-type="genus" reg="Poa">Poa</tp:taxon-name-part><tp:taxon-name-part taxon-name-part-type="species" reg="juncifolia">juncifolia</tp:taxon-name-part></tp:taxon-name></italic> Scribn., Bull. Div. Agrostol., U.S.D.A. 11: 52, pl. 8, 1898.</p></tp:treatment-sec><tp:treatment-sec sec-type="Synonyms" id="SECID0EWSAI"><title>Synonyms.</title><p><italic><tp:taxon-name><tp:taxon-name-part taxon-name-part-type="genus" reg="Poa">Poa</tp:taxon-name-part><tp:taxon-name-part taxon-name-part-type="species" reg="brachyglossa">brachyglossa</tp:taxon-name-part></tp:taxon-name></italic> Piper, <tp:taxon-name><tp:taxon-name-part taxon-name-part-type="genus" reg="Poa">P.</tp:taxon-name-part><tp:taxon-name-part taxon-name-part-type="species" reg="fendleriana">fendleriana</tp:taxon-name-part><tp:taxon-name-part taxon-name-part-type="infraspecific-rank">var.</tp:taxon-name-part><tp:taxon-name-part taxon-name-part-type="variety" reg="juncifolia">juncifolia</tp:taxon-name-part></tp:taxon-name> (Scribn.) M.E. Jones, <italic><tp:taxon-name><tp:taxon-name-part taxon-name-part-type="genus" reg="Poa">P.</tp:taxon-name-part><tp:taxon-name-part taxon-name-part-type="species" reg="juncifolia">juncifolia</tp:taxon-name-part></tp:taxon-name></italic> Scribn., <tp:taxon-name><tp:taxon-name-part taxon-name-part-type="genus" reg="Poa">P.</tp:taxon-name-part><tp:taxon-name-part taxon-name-part-type="species" reg="juncifolia">juncifolia</tp:taxon-name-part><tp:taxon-name-part taxon-name-part-type="infraspecific-rank">subsp.</tp:taxon-name-part><tp:taxon-name-part taxon-name-part-type="subspecies" reg="juncifolia">juncifolia</tp:taxon-name-part></tp:taxon-name>, <tp:taxon-name><tp:taxon-name-part taxon-name-part-type="genus" reg="Poa">P.</tp:taxon-name-part><tp:taxon-name-part taxon-name-part-type="species" reg="juncifolia">juncifolia</tp:taxon-name-part><tp:taxon-name-part taxon-name-part-type="infraspecific-rank">subsp.</tp:taxon-name-part><tp:taxon-name-part taxon-name-part-type="subspecies" reg="porteri">porteri</tp:taxon-name-part></tp:taxon-name> D.D. Keck (?), <tp:taxon-name><tp:taxon-name-part taxon-name-part-type="genus" reg="Poa">P.</tp:taxon-name-part><tp:taxon-name-part taxon-name-part-type="species" reg="nevadensis">nevadensis</tp:taxon-name-part><tp:taxon-name-part taxon-name-part-type="infraspecific-rank">var.</tp:taxon-name-part><tp:taxon-name-part taxon-name-part-type="variety" reg="juncifolia">juncifolia</tp:taxon-name-part></tp:taxon-name> (Scribn.) Beetle.</p></tp:treatment-sec><tp:treatment-sec sec-type="notes" id="SECID0EWVAI"><title>Notes.</title><p>The type and other material identified as <tp:taxon-name><tp:taxon-name-part taxon-name-part-type="genus" reg="Poa">Poa</tp:taxon-name-part><tp:taxon-name-part taxon-name-part-type="species" reg="juncifolia">juncifolia</tp:taxon-name-part><tp:taxon-name-part taxon-name-part-type="infraspecific-rank">subsp.</tp:taxon-name-part><tp:taxon-name-part taxon-name-part-type="subspecies" reg="porteri">porteri</tp:taxon-name-part></tp:taxon-name> by Keck combine pubescent lemmas with narrow panicles, firm blades and short ligules on lateral shoots and appear to RJS to be intermediate in form between varieties <italic><tp:taxon-name><tp:taxon-name-part taxon-name-part-type="genus" reg="Poa"/><tp:taxon-name-part taxon-name-part-type="species" reg="juncifolia">juncifolia</tp:taxon-name-part></tp:taxon-name></italic> and <italic><tp:taxon-name><tp:taxon-name-part taxon-name-part-type="genus" reg="Poa"/><tp:taxon-name-part taxon-name-part-type="species" reg="secunda">secunda</tp:taxon-name-part></tp:taxon-name></italic> (<italic><tp:taxon-name><tp:taxon-name-part taxon-name-part-type="genus" reg="Poa"/><tp:taxon-name-part taxon-name-part-type="species" reg="canbyi">canbyi</tp:taxon-name-part></tp:taxon-name></italic> form).</p></tp:treatment-sec><tp:treatment-sec sec-type="habitat" id="SECID0ELXAI"><title>Habitat and range.</title><p>Pine forests and steppe, riparian and alkali meadows, in well-drained to poorly-drained, light to heavy, often alkaline or saline soils. Range of the subspecies (Fig. <xref ref-type="fig" rid="F2">2B</xref>), but infrequent in the California Floristic Province and south-western states.</p><fig id="F4" position="float" orientation="portrait"><label>Figure 4.</label><caption><p><italic><tp:taxon-name><tp:taxon-name-part taxon-name-part-type="genus" reg="Poa">Poa</tp:taxon-name-part><tp:taxon-name-part taxon-name-part-type="species" reg="secunda">secunda</tp:taxon-name-part></tp:taxon-name></italic> infraspecies illustrations (reproduced from <xref ref-type="bibr" rid="B16">Hitchcock 1935</xref>): <bold>A</bold><tp:taxon-name><tp:taxon-name-part taxon-name-part-type="genus" reg="Poa">P.</tp:taxon-name-part><tp:taxon-name-part taxon-name-part-type="species" reg="secunda">s.</tp:taxon-name-part><tp:taxon-name-part taxon-name-part-type="infraspecific-rank">var.</tp:taxon-name-part><tp:taxon-name-part taxon-name-part-type="variety" reg="ampla">ampla</tp:taxon-name-part></tp:taxon-name> panicle and floret <bold>B</bold><tp:taxon-name><tp:taxon-name-part taxon-name-part-type="genus" reg="Poa">P.</tp:taxon-name-part><tp:taxon-name-part taxon-name-part-type="species" reg="secunda">s.</tp:taxon-name-part><tp:taxon-name-part taxon-name-part-type="infraspecific-rank">var.</tp:taxon-name-part><tp:taxon-name-part taxon-name-part-type="variety" reg="juncifolia">juncifolia</tp:taxon-name-part></tp:taxon-name> panicle and floret <bold>C</bold><tp:taxon-name><tp:taxon-name-part taxon-name-part-type="genus" reg="Poa">P.</tp:taxon-name-part><tp:taxon-name-part taxon-name-part-type="species" reg="secunda">s.</tp:taxon-name-part><tp:taxon-name-part taxon-name-part-type="infraspecific-rank">var.</tp:taxon-name-part><tp:taxon-name-part taxon-name-part-type="variety" reg="nevadensis">nevadensis</tp:taxon-name-part></tp:taxon-name> panicle and floret <bold>D</bold><tp:taxon-name><tp:taxon-name-part taxon-name-part-type="genus" reg="Poa">P.</tp:taxon-name-part><tp:taxon-name-part taxon-name-part-type="species" reg="secunda">s.</tp:taxon-name-part><tp:taxon-name-part taxon-name-part-type="infraspecific-rank">var.</tp:taxon-name-part><tp:taxon-name-part taxon-name-part-type="variety" reg="gracillima">gracillima</tp:taxon-name-part></tp:taxon-name> habit, panicle and floret <bold>E</bold><tp:taxon-name><tp:taxon-name-part taxon-name-part-type="genus" reg="Poa">P.</tp:taxon-name-part><tp:taxon-name-part taxon-name-part-type="species" reg="secunda">s.</tp:taxon-name-part><tp:taxon-name-part taxon-name-part-type="infraspecific-rank">var.</tp:taxon-name-part><tp:taxon-name-part taxon-name-part-type="variety" reg="scabrella">scabrella</tp:taxon-name-part></tp:taxon-name> habit, panicles, spikelet and floret <bold>F, G</bold><tp:taxon-name><tp:taxon-name-part taxon-name-part-type="genus" reg="Poa">P.</tp:taxon-name-part><tp:taxon-name-part taxon-name-part-type="species" reg="secunda">s.</tp:taxon-name-part><tp:taxon-name-part taxon-name-part-type="infraspecific-rank">var.</tp:taxon-name-part><tp:taxon-name-part taxon-name-part-type="variety" reg="secunda">secunda</tp:taxon-name-part></tp:taxon-name> habit, panicle and floret variations <bold>A, B, C</bold> = subsp. <tp:taxon-name><tp:taxon-name-part taxon-name-part-type="genus" reg="Poa"/><tp:taxon-name-part taxon-name-part-type="species" reg="secunda"/><tp:taxon-name-part taxon-name-part-type="subspecies" reg="juncifolia">juncifolia</tp:taxon-name-part></tp:taxon-name><bold>D, E, F, G</bold> = subsp. <italic><tp:taxon-name><tp:taxon-name-part taxon-name-part-type="genus" reg="Poa"/><tp:taxon-name-part taxon-name-part-type="species" reg="secunda"/><tp:taxon-name-part taxon-name-part-type="subspecies" reg="secunda">secunda</tp:taxon-name-part></tp:taxon-name></italic>. Scale bar: 5 mm for florets, 10 mm for spikelet, 5 cm for habits and panicles (10 cm for <bold>E</bold> habit and panicles).</p></caption><graphic xmlns:xlink="http://www.w3.org/1999/xlink" xlink:href="phytokeys-110-101-g004.jpg" position="float" orientation="portrait" xlink:type="simple" id="oo_240279.jpg"/></fig></tp:treatment-sec><tp:treatment-sec sec-type="Chromosome numbers" id="SECID0EF4AI"><title>Chromosome numbers.</title><p>Numbers reported as <italic><tp:taxon-name><tp:taxon-name-part taxon-name-part-type="genus" reg="Poa">P.</tp:taxon-name-part><tp:taxon-name-part taxon-name-part-type="species" reg="juncifolia">juncifolia</tp:taxon-name-part></tp:taxon-name></italic>: 2<italic>n</italic> = 42, 60, 62, 63, 63–64, 78, 84. The one 2<italic>n</italic> = 42 count was originally published by <xref ref-type="bibr" rid="B14">Hartung (1946)</xref> as <italic><tp:taxon-name><tp:taxon-name-part taxon-name-part-type="genus" reg="Poa">P.</tp:taxon-name-part><tp:taxon-name-part taxon-name-part-type="species" reg="cusickii">cusickii</tp:taxon-name-part></tp:taxon-name></italic>, but RJS re-determined the California voucher as <tp:taxon-name><tp:taxon-name-part taxon-name-part-type="genus" reg="Poa">P.</tp:taxon-name-part><tp:taxon-name-part taxon-name-part-type="species" reg="secunda">secunda</tp:taxon-name-part><tp:taxon-name-part taxon-name-part-type="infraspecific-rank">subsp.</tp:taxon-name-part><tp:taxon-name-part taxon-name-part-type="subspecies" reg="juncifolia">juncifolia</tp:taxon-name-part><tp:taxon-name-part taxon-name-part-type="infraspecific-rank">var.</tp:taxon-name-part><tp:taxon-name-part taxon-name-part-type="variety" reg="juncifolia">juncifolia</tp:taxon-name-part></tp:taxon-name>.</p></tp:treatment-sec><tp:treatment-sec><!--Section generated to contain objects referenced in tp:taxon-treatment.--><fig id="F2" position="float" orientation="portrait"><label>Figure 2.</label><caption><p>Distribution of <italic><tp:taxon-name><tp:taxon-name-part taxon-name-part-type="genus" reg="Poa">Poa</tp:taxon-name-part><tp:taxon-name-part taxon-name-part-type="species" reg="secunda">secunda</tp:taxon-name-part></tp:taxon-name></italic> subspecies in North America: subsp. secunda (yellow) ; subsp. <tp:taxon-name><tp:taxon-name-part taxon-name-part-type="genus" reg="Poa"/><tp:taxon-name-part taxon-name-part-type="species" reg="secunda"/><tp:taxon-name-part taxon-name-part-type="subspecies" reg="juncifolia">juncifolia</tp:taxon-name-part></tp:taxon-name> (blue).</p></caption><graphic xmlns:xlink="http://www.w3.org/1999/xlink" xlink:href="phytokeys-110-101-g002.jpg" position="float" orientation="portrait" xlink:type="simple" id="oo_240277.jpg"/></fig></tp:treatment-sec><ref-list><ref id="B16"><mixed-citation xmlns:xlink="http://www.w3.org/1999/xlink" xlink:type="simple"><person-group><name name-style="western"><surname>Hitchcock</surname><given-names>AS</given-names></name></person-group> (<year>1935</year>) Manual of the Grasses of the United States. United States Government Printing Office, Washington, D.C.</mixed-citation></ref><ref id="B14"><mixed-citation xmlns:xlink="http://www.w3.org/1999/xlink" xlink:type="simple"><person-group><name name-style="western"><surname>Hartung</surname><given-names>ME</given-names></name></person-group> (<year>1946</year>) <article-title>Chromosome numbers in <italic><tp:taxon-name><tp:taxon-name-part taxon-name-part-type="genus">Poa</tp:taxon-name-part></tp:taxon-name></italic>, <italic><tp:taxon-name><tp:taxon-name-part taxon-name-part-type="genus">Agropyron</tp:taxon-name-part></tp:taxon-name></italic> and <italic><tp:taxon-name><tp:taxon-name-part taxon-name-part-type="genus">Elymus</tp:taxon-name-part></tp:taxon-name></italic>.</article-title><source>American Journal of Botany</source><volume>33</volume>(<issue>6</issue>): <fpage>516</fpage>–<lpage>531</lpage>. <ext-link xlink:type="simple" ext-link-type="doi" xlink:href="10.1002/j.1537-2197.1946.tb12904.x">https://doi.org/10.1002/j.1537-2197.1946.tb12904.x</ext-link></mixed-citation></ref></ref-list></tp:taxon-treatment>
