# Supplementary material for: Poasecunda J. Presl (Poaceae): a modern summary of infraspecific taxonomy, chromosome numbers, related species and infrageneric placement based on DNA
Source: PhytoKeys. 2018 Nov 5;(110):101–21. doi: 10.3897/phytokeys.110.27750 (PMC6232245; doi:10.3897/phytokeys.110.27750)
Supplement: XML Treatment for Poa secunda subsp. secunda var. secunda [file phytokeys.110.27750-treatment9.xml]

<!DOCTYPE tp:taxon-treatment
  PUBLIC "-//TaxonX//DTD Taxonomic Treatment Publishing DTD v0 20100105//EN" "tax-treatment-NSO.dtd">
<tp:taxon-treatment xmlns:tp="http://www.plazi.org/taxpub"><tp:treatment-meta><kwd-group><label>Taxon classification</label><kwd><named-content xmlns:xlink="http://www.w3.org/1999/xlink" content-type="kingdom">Plantae</named-content></kwd><kwd><named-content xmlns:xlink="http://www.w3.org/1999/xlink" content-type="order">Poales</named-content></kwd><kwd><named-content xmlns:xlink="http://www.w3.org/1999/xlink" content-type="family">Poaceae</named-content></kwd></kwd-group><mixed-citation publication-type="journal"><person-group><name><surname>Soreng</surname><given-names>Robert John</given-names></name><name><surname>Gillespie</surname><given-names>Lynn J.</given-names></name></person-group><article-title><italic><tp:taxon-name><tp:taxon-name-part taxon-name-part-type="genus" reg="Poa">Poa</tp:taxon-name-part><tp:taxon-name-part taxon-name-part-type="species" reg="secunda">secunda</tp:taxon-name-part></tp:taxon-name></italic> J. Presl (<tp:taxon-name><tp:taxon-name-part taxon-name-part-type="family">Poaceae</tp:taxon-name-part></tp:taxon-name>): a modern summary of infraspecific taxonomy, chromosome numbers, related species and infrageneric placement based on DNA</article-title><source>PhytoKeys</source><day>5</day><month>11</month><year>2018</year><volume>2018</volume><issue>110</issue><fpage>101</fpage><lpage>121</lpage><pub-id pub-id-type="doi">10.3897/phytokeys.110.27750</pub-id></mixed-citation></tp:treatment-meta><tp:nomenclature><tp:taxon-name>
              <tp:taxon-name-part taxon-name-part-type="genus" reg="Poa">Poa</tp:taxon-name-part>
              <tp:taxon-name-part taxon-name-part-type="species" reg="secunda">secunda</tp:taxon-name-part>
              <tp:taxon-name-part taxon-name-part-type="infraspecific-rank">subsp.</tp:taxon-name-part>
              <tp:taxon-name-part taxon-name-part-type="subspecies" reg="secunda">secunda</tp:taxon-name-part>
              <tp:taxon-name-part taxon-name-part-type="infraspecific-rank">var.</tp:taxon-name-part>
              <tp:taxon-name-part taxon-name-part-type="variety" reg="secunda">secunda</tp:taxon-name-part>
            </tp:taxon-name><xref ref-type="fig" rid="F1">Figs 1A, C</xref><xref ref-type="fig" rid="F4">, 4F, G</xref><!--PageBreak--></tp:nomenclature><tp:treatment-sec sec-type="Synonyms" id="SECID0EMUBI"><title>Synonyms.</title><p><italic><tp:taxon-name><tp:taxon-name-part taxon-name-part-type="genus" reg="Aira">Aira</tp:taxon-name-part><tp:taxon-name-part taxon-name-part-type="species" reg="brevifolia">brevifolia</tp:taxon-name-part></tp:taxon-name></italic> Pursh, <italic><tp:taxon-name><tp:taxon-name-part taxon-name-part-type="genus" reg="Aira">Aira</tp:taxon-name-part><tp:taxon-name-part taxon-name-part-type="species" reg="missurica">missurica</tp:taxon-name-part></tp:taxon-name></italic> Spreng. ex B.D. Jacks., <italic><tp:taxon-name><tp:taxon-name-part taxon-name-part-type="genus" reg="Airopsis">Airopsis</tp:taxon-name-part><tp:taxon-name-part taxon-name-part-type="species" reg="brevifolia">brevifolia</tp:taxon-name-part></tp:taxon-name></italic> (Pursh) Roem. &amp; Schult., <italic><tp:taxon-name><tp:taxon-name-part taxon-name-part-type="genus" reg="Atropis">Atropis</tp:taxon-name-part><tp:taxon-name-part taxon-name-part-type="species" reg="canbyi">canbyi</tp:taxon-name-part></tp:taxon-name></italic> (Scribn.) Beal, <italic><tp:taxon-name><tp:taxon-name-part taxon-name-part-type="genus" reg="Atropis">Atropis</tp:taxon-name-part><tp:taxon-name-part taxon-name-part-type="species" reg="laevis">laevis</tp:taxon-name-part></tp:taxon-name></italic> Beal, <tp:taxon-name><tp:taxon-name-part taxon-name-part-type="genus" reg="Atropis">Atropis</tp:taxon-name-part><tp:taxon-name-part taxon-name-part-type="species" reg="laevis">laevis</tp:taxon-name-part><tp:taxon-name-part taxon-name-part-type="infraspecific-rank">var.</tp:taxon-name-part><tp:taxon-name-part taxon-name-part-type="variety" reg="rigida">rigida</tp:taxon-name-part></tp:taxon-name> Beal, <italic><tp:taxon-name><tp:taxon-name-part taxon-name-part-type="genus" reg="Atropis">Atropis</tp:taxon-name-part><tp:taxon-name-part taxon-name-part-type="species" reg="tenuifolia">tenuifolia</tp:taxon-name-part></tp:taxon-name></italic> Thurb., <tp:taxon-name><tp:taxon-name-part taxon-name-part-type="genus" reg="Atropis">Atropis</tp:taxon-name-part><tp:taxon-name-part taxon-name-part-type="species" reg="tenuifolia">tenuifolia</tp:taxon-name-part><tp:taxon-name-part taxon-name-part-type="infraspecific-rank">var.</tp:taxon-name-part><tp:taxon-name-part taxon-name-part-type="variety" reg="stenophylla">stenophylla</tp:taxon-name-part></tp:taxon-name> Vasey ex Beal (<italic><tp:taxon-name><tp:taxon-name-part taxon-name-part-type="genus" reg="Poa"/><tp:taxon-name-part taxon-name-part-type="species" reg="incurva">incurva</tp:taxon-name-part></tp:taxon-name></italic> form), <italic><tp:taxon-name><tp:taxon-name-part taxon-name-part-type="genus" reg="Festuca">Festuca</tp:taxon-name-part><tp:taxon-name-part taxon-name-part-type="species" reg="oregona">oregona</tp:taxon-name-part></tp:taxon-name></italic> Vasey, <italic><tp:taxon-name><tp:taxon-name-part taxon-name-part-type="genus" reg="Festuca">Festuca</tp:taxon-name-part><tp:taxon-name-part taxon-name-part-type="species" reg="patagonica">patagonica</tp:taxon-name-part></tp:taxon-name></italic> Phil., <italic><tp:taxon-name><tp:taxon-name-part taxon-name-part-type="genus" reg="Festuca">Festuca</tp:taxon-name-part><tp:taxon-name-part taxon-name-part-type="species" reg="spaniantha">spaniantha</tp:taxon-name-part></tp:taxon-name></italic> Phil., <italic><tp:taxon-name><tp:taxon-name-part taxon-name-part-type="genus" reg="Glyceria">Glyceria</tp:taxon-name-part><tp:taxon-name-part taxon-name-part-type="species" reg="canbyi">canbyi</tp:taxon-name-part></tp:taxon-name></italic> Scribn., <italic><tp:taxon-name><tp:taxon-name-part taxon-name-part-type="genus" reg="Panicularia">Panicularia</tp:taxon-name-part><tp:taxon-name-part taxon-name-part-type="species" reg="nuttalliana">nuttalliana</tp:taxon-name-part></tp:taxon-name></italic> Kuntze, <italic><tp:taxon-name><tp:taxon-name-part taxon-name-part-type="genus" reg="Poa">Poa</tp:taxon-name-part><tp:taxon-name-part taxon-name-part-type="species" reg="andina">andina</tp:taxon-name-part></tp:taxon-name></italic> Nutt. ex S. Watson, <italic><tp:taxon-name><tp:taxon-name-part taxon-name-part-type="genus" reg="Poa">Poa</tp:taxon-name-part><tp:taxon-name-part taxon-name-part-type="species" reg="buckleyana">buckleyana</tp:taxon-name-part></tp:taxon-name></italic> Nash, <tp:taxon-name><tp:taxon-name-part taxon-name-part-type="genus" reg="Poa">Poa</tp:taxon-name-part><tp:taxon-name-part taxon-name-part-type="species" reg="buckleyana">buckleyana</tp:taxon-name-part><tp:taxon-name-part taxon-name-part-type="infraspecific-rank">var.</tp:taxon-name-part><tp:taxon-name-part taxon-name-part-type="variety" reg="buckleyana">buckleyana</tp:taxon-name-part></tp:taxon-name>, <tp:taxon-name><tp:taxon-name-part taxon-name-part-type="genus" reg="Poa">Poa</tp:taxon-name-part><tp:taxon-name-part taxon-name-part-type="species" reg="buckleyana">buckleyana</tp:taxon-name-part><tp:taxon-name-part taxon-name-part-type="infraspecific-rank">var.</tp:taxon-name-part><tp:taxon-name-part taxon-name-part-type="variety" reg="elongata">elongata</tp:taxon-name-part></tp:taxon-name> (Vasey) M.E. Jones, <tp:taxon-name><tp:taxon-name-part taxon-name-part-type="genus" reg="Poa">Poa</tp:taxon-name-part><tp:taxon-name-part taxon-name-part-type="species" reg="buckleyana">buckleyana</tp:taxon-name-part><tp:taxon-name-part taxon-name-part-type="infraspecific-rank">var.</tp:taxon-name-part><tp:taxon-name-part taxon-name-part-type="variety" reg="sandbergii">sandbergii</tp:taxon-name-part></tp:taxon-name> (Vasey) M.E. Jones, <tp:taxon-name><tp:taxon-name-part taxon-name-part-type="genus" reg="Poa">Poa</tp:taxon-name-part><tp:taxon-name-part taxon-name-part-type="species" reg="buckleyana">buckleyana</tp:taxon-name-part><tp:taxon-name-part taxon-name-part-type="infraspecific-rank">var.</tp:taxon-name-part><tp:taxon-name-part taxon-name-part-type="variety" reg="stenophylla">stenophylla</tp:taxon-name-part></tp:taxon-name> (Vasey ex Beal) M.E. Jones, <italic><tp:taxon-name><tp:taxon-name-part taxon-name-part-type="genus" reg="Poa">Poa</tp:taxon-name-part><tp:taxon-name-part taxon-name-part-type="species" reg="canbyi">canbyi</tp:taxon-name-part></tp:taxon-name></italic> (Scribn.) Piper, <italic><tp:taxon-name><tp:taxon-name-part taxon-name-part-type="genus" reg="Poa">Poa</tp:taxon-name-part><tp:taxon-name-part taxon-name-part-type="species" reg="fulvescens">fulvescens</tp:taxon-name-part></tp:taxon-name></italic> Trin., <tp:taxon-name><tp:taxon-name-part taxon-name-part-type="genus" reg="Poa">Poa</tp:taxon-name-part><tp:taxon-name-part taxon-name-part-type="species" reg="gracillima">gracillima</tp:taxon-name-part><tp:taxon-name-part taxon-name-part-type="infraspecific-rank">var.</tp:taxon-name-part><tp:taxon-name-part taxon-name-part-type="variety" reg="saxatilis">saxatilis</tp:taxon-name-part></tp:taxon-name> (Scribn. &amp; T.A. Williams) Hack., <italic><tp:taxon-name><tp:taxon-name-part taxon-name-part-type="genus" reg="Poa">Poa</tp:taxon-name-part><tp:taxon-name-part taxon-name-part-type="species" reg="helleri">helleri</tp:taxon-name-part></tp:taxon-name></italic> Rydb., <italic><tp:taxon-name><tp:taxon-name-part taxon-name-part-type="genus" reg="Poa">Poa</tp:taxon-name-part><tp:taxon-name-part taxon-name-part-type="species" reg="incurva">incurva</tp:taxon-name-part></tp:taxon-name></italic> Scribn. &amp; T. A. Williams, <italic><tp:taxon-name><tp:taxon-name-part taxon-name-part-type="genus" reg="Poa">Poa</tp:taxon-name-part><tp:taxon-name-part taxon-name-part-type="species" reg="laevigata">laevigata</tp:taxon-name-part></tp:taxon-name></italic> Scribn., <italic><tp:taxon-name><tp:taxon-name-part taxon-name-part-type="genus" reg="Poa">Poa</tp:taxon-name-part><tp:taxon-name-part taxon-name-part-type="species" reg="laevis">laevis</tp:taxon-name-part></tp:taxon-name></italic> Vasey, <italic><tp:taxon-name><tp:taxon-name-part taxon-name-part-type="genus" reg="Poa">Poa</tp:taxon-name-part><tp:taxon-name-part taxon-name-part-type="species" reg="leckenbyi">leckenbyi</tp:taxon-name-part></tp:taxon-name></italic> Scribn., <italic><tp:taxon-name><tp:taxon-name-part taxon-name-part-type="genus" reg="Poa">Poa</tp:taxon-name-part><tp:taxon-name-part taxon-name-part-type="species" reg="lucida">lucida</tp:taxon-name-part></tp:taxon-name></italic> Vasey, <tp:taxon-name><tp:taxon-name-part taxon-name-part-type="genus" reg="Poa">Poa</tp:taxon-name-part><tp:taxon-name-part taxon-name-part-type="species" reg="nevadensis">nevadensis</tp:taxon-name-part><tp:taxon-name-part taxon-name-part-type="infraspecific-rank">var.</tp:taxon-name-part><tp:taxon-name-part taxon-name-part-type="variety" reg="laevigata">laevigata</tp:taxon-name-part></tp:taxon-name> (Scribn.) M.E. Jones, <tp:taxon-name><tp:taxon-name-part taxon-name-part-type="genus" reg="Poa">Poa</tp:taxon-name-part><tp:taxon-name-part taxon-name-part-type="species" reg="nevadensis">nevadensis</tp:taxon-name-part><tp:taxon-name-part taxon-name-part-type="infraspecific-rank">var.</tp:taxon-name-part><tp:taxon-name-part taxon-name-part-type="variety" reg="leckenbyi">leckenbyi</tp:taxon-name-part></tp:taxon-name> (Scribn.) M.E. Jones, <italic><tp:taxon-name><tp:taxon-name-part taxon-name-part-type="genus" reg="Poa">Poa</tp:taxon-name-part><tp:taxon-name-part taxon-name-part-type="species" reg="sandbergii">sandbergii</tp:taxon-name-part></tp:taxon-name></italic> Vasey, <italic><tp:taxon-name><tp:taxon-name-part taxon-name-part-type="genus" reg="Poa">Poa</tp:taxon-name-part><tp:taxon-name-part taxon-name-part-type="species" reg="saxatilis">saxatilis</tp:taxon-name-part></tp:taxon-name></italic> Scribn. &amp; T.A. Williams (toward <italic><tp:taxon-name><tp:taxon-name-part taxon-name-part-type="genus" reg="Poa"/><tp:taxon-name-part taxon-name-part-type="species" reg="gracillima">gracillima</tp:taxon-name-part></tp:taxon-name></italic> form), <tp:taxon-name><tp:taxon-name-part taxon-name-part-type="genus" reg="Poa">Poa</tp:taxon-name-part><tp:taxon-name-part taxon-name-part-type="species" reg="secunda">secunda</tp:taxon-name-part><tp:taxon-name-part taxon-name-part-type="infraspecific-rank">var.</tp:taxon-name-part><tp:taxon-name-part taxon-name-part-type="variety" reg="elongata">elongata</tp:taxon-name-part></tp:taxon-name> (Vasey) Dorn (= <italic><tp:taxon-name><tp:taxon-name-part taxon-name-part-type="genus" reg="Poa"/><tp:taxon-name-part taxon-name-part-type="species" reg="canbyi">canbyi</tp:taxon-name-part></tp:taxon-name></italic> form), <tp:taxon-name><tp:taxon-name-part taxon-name-part-type="genus" reg="Poa">Poa</tp:taxon-name-part><tp:taxon-name-part taxon-name-part-type="species" reg="secunda">secunda</tp:taxon-name-part><tp:taxon-name-part taxon-name-part-type="infraspecific-rank">var.</tp:taxon-name-part><tp:taxon-name-part taxon-name-part-type="variety" reg="incurva">incurva</tp:taxon-name-part></tp:taxon-name> (Scribn. &amp; T.A. Williams) Beetle, <tp:taxon-name><tp:taxon-name-part taxon-name-part-type="genus" reg="Poa">Poa</tp:taxon-name-part><tp:taxon-name-part taxon-name-part-type="species" reg="secunda">secunda</tp:taxon-name-part><tp:taxon-name-part taxon-name-part-type="infraspecific-rank">var.</tp:taxon-name-part><tp:taxon-name-part taxon-name-part-type="variety" reg="stenophylla">stenophylla</tp:taxon-name-part></tp:taxon-name> (Vasey ex Beal) Beetle, <tp:taxon-name><tp:taxon-name-part taxon-name-part-type="genus" reg="Poa">Poa</tp:taxon-name-part><tp:taxon-name-part taxon-name-part-type="species" reg="stenantha">stenantha</tp:taxon-name-part><tp:taxon-name-part taxon-name-part-type="infraspecific-rank">var.</tp:taxon-name-part><tp:taxon-name-part taxon-name-part-type="variety" reg="sandbergii">sandbergii</tp:taxon-name-part></tp:taxon-name> (Vasey) B. Boivin, <italic><tp:taxon-name><tp:taxon-name-part taxon-name-part-type="genus" reg="Poa">Poa</tp:taxon-name-part><tp:taxon-name-part taxon-name-part-type="species" reg="tenuifolia">tenuifolia</tp:taxon-name-part></tp:taxon-name></italic> Buckley, <italic><tp:taxon-name><tp:taxon-name-part taxon-name-part-type="genus" reg="Poa">Poa</tp:taxon-name-part><tp:taxon-name-part taxon-name-part-type="species" reg="tenuifolia">tenuifolia</tp:taxon-name-part></tp:taxon-name></italic> Nutt. ex S. Watson, <tp:taxon-name><tp:taxon-name-part taxon-name-part-type="genus" reg="Poa">Poa</tp:taxon-name-part><tp:taxon-name-part taxon-name-part-type="species" reg="tenuifolia">tenuifolia</tp:taxon-name-part><tp:taxon-name-part taxon-name-part-type="infraspecific-rank">var.</tp:taxon-name-part><tp:taxon-name-part taxon-name-part-type="variety" reg="elongata">elongata</tp:taxon-name-part></tp:taxon-name> Vasey, <tp:taxon-name><tp:taxon-name-part taxon-name-part-type="genus" reg="Poa">Poa</tp:taxon-name-part><tp:taxon-name-part taxon-name-part-type="species" reg="tenuifolia">tenuifolia</tp:taxon-name-part><tp:taxon-name-part taxon-name-part-type="infraspecific-rank">var.</tp:taxon-name-part><tp:taxon-name-part taxon-name-part-type="variety" reg="oregona">oregona</tp:taxon-name-part></tp:taxon-name> (Vasey) Vasey, <italic><tp:taxon-name><tp:taxon-name-part taxon-name-part-type="genus" reg="Poa">Poa</tp:taxon-name-part><tp:taxon-name-part taxon-name-part-type="species" reg="wyomingensis">wyomingensis</tp:taxon-name-part></tp:taxon-name></italic> Scribn., <italic><tp:taxon-name><tp:taxon-name-part taxon-name-part-type="genus" reg="Puccinellia">Puccinellia</tp:taxon-name-part><tp:taxon-name-part taxon-name-part-type="species" reg="canbyi">canbyi</tp:taxon-name-part></tp:taxon-name></italic> (Scribn.) Ponert, <italic><tp:taxon-name><tp:taxon-name-part taxon-name-part-type="genus" reg="Puccinellia">Puccinellia</tp:taxon-name-part><tp:taxon-name-part taxon-name-part-type="species" reg="laevis">laevis</tp:taxon-name-part></tp:taxon-name></italic> (Beal) Ponert</p></tp:treatment-sec><tp:treatment-sec sec-type="notes" id="SECID0EDHCI"><title>Notes.</title><p>There are various variety names included in the autonymic var. <italic><tp:taxon-name><tp:taxon-name-part taxon-name-part-type="genus" reg="Poa"/><tp:taxon-name-part taxon-name-part-type="species" reg="secunda"/><tp:taxon-name-part taxon-name-part-type="variety" reg="secunda">secunda</tp:taxon-name-part></tp:taxon-name></italic>. Variety <italic><tp:taxon-name><tp:taxon-name-part taxon-name-part-type="genus" reg="Poa"/><tp:taxon-name-part taxon-name-part-type="species" reg="sandbergii">sandbergii</tp:taxon-name-part></tp:taxon-name></italic> is <italic><tp:taxon-name><tp:taxon-name-part taxon-name-part-type="genus" reg="Poa"/><tp:taxon-name-part taxon-name-part-type="species" reg="secunda">secunda</tp:taxon-name-part></tp:taxon-name></italic> s.s.; vars. <italic><tp:taxon-name><tp:taxon-name-part taxon-name-part-type="genus" reg="Poa"/><tp:taxon-name-part taxon-name-part-type="species" reg="elongata">elongata</tp:taxon-name-part></tp:taxon-name></italic>, <italic><tp:taxon-name><tp:taxon-name-part taxon-name-part-type="genus" reg="Poa"/><tp:taxon-name-part taxon-name-part-type="species" reg="leckenbyi">leckenbyi</tp:taxon-name-part></tp:taxon-name></italic>, <italic><tp:taxon-name><tp:taxon-name-part taxon-name-part-type="genus" reg="Poa"/><tp:taxon-name-part taxon-name-part-type="species" reg="laevigata">laevigata</tp:taxon-name-part></tp:taxon-name></italic> and <italic><tp:taxon-name><tp:taxon-name-part taxon-name-part-type="genus" reg="Poa"/><tp:taxon-name-part taxon-name-part-type="species" reg="rigida">rigida</tp:taxon-name-part></tp:taxon-name></italic> represent the <italic><tp:taxon-name><tp:taxon-name-part taxon-name-part-type="genus" reg="Poa"/><tp:taxon-name-part taxon-name-part-type="species" reg="canbyi">canbyi</tp:taxon-name-part></tp:taxon-name></italic> form; and vars. <italic><tp:taxon-name><tp:taxon-name-part taxon-name-part-type="genus" reg="Poa"/><tp:taxon-name-part taxon-name-part-type="species" reg="incurva">incurva</tp:taxon-name-part></tp:taxon-name></italic>, <italic><tp:taxon-name><tp:taxon-name-part taxon-name-part-type="genus" reg="Poa"/><tp:taxon-name-part taxon-name-part-type="species" reg="saxatilis">saxatilis</tp:taxon-name-part></tp:taxon-name></italic>, <italic><tp:taxon-name><tp:taxon-name-part taxon-name-part-type="genus" reg="Poa"/><tp:taxon-name-part taxon-name-part-type="species" reg="buckleyana">buckleyana</tp:taxon-name-part></tp:taxon-name></italic> and <italic><tp:taxon-name><tp:taxon-name-part taxon-name-part-type="genus" reg="Poa"/><tp:taxon-name-part taxon-name-part-type="species" reg="stenophylla">stenophylla</tp:taxon-name-part></tp:taxon-name></italic> represent the <italic><tp:taxon-name><tp:taxon-name-part taxon-name-part-type="genus" reg="Poa"/><tp:taxon-name-part taxon-name-part-type="species" reg="incurva">incurva</tp:taxon-name-part></tp:taxon-name></italic> form. Varieties <italic><tp:taxon-name><tp:taxon-name-part taxon-name-part-type="genus" reg="Poa"/><tp:taxon-name-part taxon-name-part-type="species" reg="incurva">incurva</tp:taxon-name-part></tp:taxon-name></italic> and <italic><tp:taxon-name><tp:taxon-name-part taxon-name-part-type="genus" reg="Poa"/><tp:taxon-name-part taxon-name-part-type="species" reg="saxatilis">saxatilis</tp:taxon-name-part></tp:taxon-name></italic> are generally subalpine to alpine with slightly open panicles; <xref ref-type="bibr" rid="B17">Hitchcock (1951)</xref> included them within <italic><tp:taxon-name><tp:taxon-name-part taxon-name-part-type="genus" reg="Poa">P.</tp:taxon-name-part><tp:taxon-name-part taxon-name-part-type="species" reg="gracillima">gracillima</tp:taxon-name-part></tp:taxon-name></italic>, but <xref ref-type="bibr" rid="B20">Keck (1959</xref> and annotations) treated them as <italic><tp:taxon-name><tp:taxon-name-part taxon-name-part-type="genus" reg="Poa">P.</tp:taxon-name-part><tp:taxon-name-part taxon-name-part-type="species" reg="incurva">incurva</tp:taxon-name-part></tp:taxon-name></italic>. Vars. <italic><tp:taxon-name><tp:taxon-name-part taxon-name-part-type="genus" reg="Poa"/><tp:taxon-name-part taxon-name-part-type="species" reg="buckleyana">buckleyana</tp:taxon-name-part></tp:taxon-name></italic> and <italic><tp:taxon-name><tp:taxon-name-part taxon-name-part-type="genus" reg="Poa"/><tp:taxon-name-part taxon-name-part-type="species" reg="stenophylla">stenophylla</tp:taxon-name-part></tp:taxon-name></italic> are intermediate to var. <tp:taxon-name><tp:taxon-name-part taxon-name-part-type="genus" reg="Poa"/><tp:taxon-name-part taxon-name-part-type="species" reg="stenophylla">scabrella</tp:taxon-name-part></tp:taxon-name>, but are too smooth to be included in the latter variety. <xref ref-type="bibr" rid="B17">Hitchcock (1951)</xref> equated <italic><tp:taxon-name><tp:taxon-name-part taxon-name-part-type="genus" reg="Poa"/><tp:taxon-name-part taxon-name-part-type="species" reg="stenophylla">stenophylla</tp:taxon-name-part></tp:taxon-name></italic> with var. <tp:taxon-name><tp:taxon-name-part taxon-name-part-type="genus" reg="Poa"/><tp:taxon-name-part taxon-name-part-type="species" reg="stenophylla"/><tp:taxon-name-part taxon-name-part-type="variety" reg="gracillima">gracillima</tp:taxon-name-part></tp:taxon-name>, but we agree with Keck (Suppl. material <xref ref-type="supplementary-material" rid="S2">2</xref>) in equating it with the <italic><tp:taxon-name><tp:taxon-name-part taxon-name-part-type="genus" reg="Poa"/><tp:taxon-name-part taxon-name-part-type="species" reg="incurva">incurva</tp:taxon-name-part></tp:taxon-name></italic> form. <italic><tp:taxon-name><tp:taxon-name-part taxon-name-part-type="genus" reg="Poa">Poa</tp:taxon-name-part><tp:taxon-name-part taxon-name-part-type="species" reg="tenuifolia">tenuifolia</tp:taxon-name-part></tp:taxon-name></italic> Nutt. ex S. <xref ref-type="bibr" rid="B43">Watson (1871)</xref>, nom. illeg., was described from heterogeneous original material (at <abbrev xmlns:xlink="http://www.w3.org/1999/xlink" xlink:title="United States National Herbarium" id="ABBRID0ELPCI" xlink:type="simple">US</abbrev>, distributed as <italic>S. Watson 1318</italic>): E. Humboldt Mts. = var. <tp:taxon-name><tp:taxon-name-part taxon-name-part-type="genus" reg="Poa"/><tp:taxon-name-part taxon-name-part-type="species" reg="tenuifolia"/><tp:taxon-name-part taxon-name-part-type="variety" reg="juncifolia">juncifolia</tp:taxon-name-part></tp:taxon-name>; Virginia Mts. = var. <tp:taxon-name><tp:taxon-name-part taxon-name-part-type="genus" reg="Poa"/><tp:taxon-name-part taxon-name-part-type="species" reg="secunda">secunda</tp:taxon-name-part></tp:taxon-name> ; Diamond Mts. = var. <tp:taxon-name><tp:taxon-name-part taxon-name-part-type="genus" reg="Poa"/><tp:taxon-name-part taxon-name-part-type="species" reg="secunda"/><tp:taxon-name-part taxon-name-part-type="variety" reg="scabrella">scabrella</tp:taxon-name-part></tp:taxon-name>. However, Watson also cited “<italic><tp:taxon-name><tp:taxon-name-part taxon-name-part-type="genus" reg="Poa">Poa</tp:taxon-name-part><tp:taxon-name-part taxon-name-part-type="species" reg="tenuifolia">tenuifolia</tp:taxon-name-part></tp:taxon-name></italic> Nutt., ms. In Herb.” The Nuttall specimen with that name is at PH (PH00020091) and <italic><tp:taxon-name><tp:taxon-name-part taxon-name-part-type="genus" reg="Poa">P.</tp:taxon-name-part><tp:taxon-name-part taxon-name-part-type="species" reg="tenuifolia">tenuifolia</tp:taxon-name-part></tp:taxon-name></italic><xref ref-type="bibr" rid="B4">Buckley (1862)</xref> is based on that specimen. Therefore, Watson’s taxon name is superfluous.</p></tp:treatment-sec><tp:treatment-sec sec-type="habitat" id="SECID0EARCI"><title>Habitat and range.</title><p>Open forests, steppe, and alpine, generally in light, well-drained soils. Range of the subspecies (Fig. <xref ref-type="fig" rid="F2">2B</xref>), but mostly replaced by var. <tp:taxon-name><tp:taxon-name-part taxon-name-part-type="genus" reg="Poa"/><tp:taxon-name-part taxon-name-part-type="species" reg="stenophylla">scabrella</tp:taxon-name-part></tp:taxon-name> on west side of the Sierra Nevada and westwards and in the Mojave Desert.</p></tp:treatment-sec><tp:treatment-sec sec-type="Chromosome numbers" id="SECID0EQRCI"><title>Chromosome numbers.</title><p>Numbers reported as <italic><tp:taxon-name><tp:taxon-name-part taxon-name-part-type="genus" reg="Poa">P.</tp:taxon-name-part><tp:taxon-name-part taxon-name-part-type="species" reg="secunda">secunda</tp:taxon-name-part></tp:taxon-name></italic> and avowed synonyms: 2<italic>n</italic> = 42, 56, ≈ 68, 70 (x2), ≈ 70 (x2), ≈ 74, ≈ 78 (x2), 81, 81, 82 (x2), 84 (x2), 84–88+II, ≈ 84, 85–87, 86 (x2), ≈ 87, ≈ 99, 104. The one count of 2<italic>n</italic> = 42 was reported by <xref ref-type="bibr" rid="B3">Bowden (1961)</xref> originated from Alberta. Numbers originally reported as <italic><tp:taxon-name><tp:taxon-name-part taxon-name-part-type="genus" reg="Poa">P.</tp:taxon-name-part><tp:taxon-name-part taxon-name-part-type="species" reg="canbyi">canbyi</tp:taxon-name-part></tp:taxon-name></italic>: 2<italic>n</italic> = 56, 70 (x4), ≈ 72, ≈ 82 (x2), ≈ 83, 84 (x4), ≈ 84 (x2), 85, ≈ 86. Keck (in <xref ref-type="bibr" rid="B27">Munz 1959</xref>) attributed higher numbers to <italic><tp:taxon-name><tp:taxon-name-part taxon-name-part-type="genus" reg="Poa">P.</tp:taxon-name-part><tp:taxon-name-part taxon-name-part-type="species" reg="incurva">incurva</tp:taxon-name-part></tp:taxon-name></italic>). Numbers secondarily reported as <italic><tp:taxon-name><tp:taxon-name-part taxon-name-part-type="genus" reg="Poa">P.</tp:taxon-name-part><tp:taxon-name-part taxon-name-part-type="species" reg="incurva">incurva</tp:taxon-name-part></tp:taxon-name></italic>: 2<italic>n</italic> = 90, 93, 94, 99, 105–106.</p><!--PageBreak--><!--PageBreak--></tp:treatment-sec><tp:treatment-sec><!--Section generated to contain objects referenced in tp:taxon-treatment.--><fig id="F1" position="float" orientation="portrait"><label>Figure 1.</label><caption><p><italic><tp:taxon-name><tp:taxon-name-part taxon-name-part-type="genus" reg="Poa">Poa</tp:taxon-name-part><tp:taxon-name-part taxon-name-part-type="species" reg="secunda">secunda</tp:taxon-name-part></tp:taxon-name></italic> habit and panicles: <bold>A</bold><tp:taxon-name><tp:taxon-name-part taxon-name-part-type="genus" reg="Poa">P.</tp:taxon-name-part><tp:taxon-name-part taxon-name-part-type="species" reg="secunda">s.</tp:taxon-name-part><tp:taxon-name-part taxon-name-part-type="infraspecific-rank">subsp.</tp:taxon-name-part><tp:taxon-name-part taxon-name-part-type="subspecies" reg="secunda">secunda</tp:taxon-name-part><tp:taxon-name-part taxon-name-part-type="infraspecific-rank">var.</tp:taxon-name-part><tp:taxon-name-part taxon-name-part-type="variety" reg="secunda">secunda</tp:taxon-name-part></tp:taxon-name> (<italic>Soreng 9359</italic>) <bold>B</bold><tp:taxon-name><tp:taxon-name-part taxon-name-part-type="genus" reg="Poa">P.</tp:taxon-name-part><tp:taxon-name-part taxon-name-part-type="species" reg="secunda">s.</tp:taxon-name-part><tp:taxon-name-part taxon-name-part-type="infraspecific-rank">subsp.</tp:taxon-name-part><tp:taxon-name-part taxon-name-part-type="subspecies" reg="juncifolia">juncifolia</tp:taxon-name-part><tp:taxon-name-part taxon-name-part-type="infraspecific-rank">var.</tp:taxon-name-part><tp:taxon-name-part taxon-name-part-type="variety" reg="ampla">ampla</tp:taxon-name-part></tp:taxon-name> (<italic>Soreng 9358</italic>) <bold>C</bold> Panicles of subsp. <tp:taxon-name><tp:taxon-name-part taxon-name-part-type="genus" reg="Poa"/><tp:taxon-name-part taxon-name-part-type="species" reg="secunda">secunda</tp:taxon-name-part><tp:taxon-name-part taxon-name-part-type="infraspecific-rank">var.</tp:taxon-name-part><tp:taxon-name-part taxon-name-part-type="variety" reg="secunda">secunda</tp:taxon-name-part></tp:taxon-name> (left) and <italic><tp:taxon-name><tp:taxon-name-part taxon-name-part-type="genus" reg="Poa"/><tp:taxon-name-part taxon-name-part-type="species" reg="juncifolia">juncifolia</tp:taxon-name-part></tp:taxon-name></italic> var. <tp:taxon-name><tp:taxon-name-part taxon-name-part-type="genus" reg="Poa"/><tp:taxon-name-part taxon-name-part-type="species" reg="juncifolia"/><tp:taxon-name-part taxon-name-part-type="variety" reg="ampla">ampla</tp:taxon-name-part></tp:taxon-name> (right) (Photos. RJS, Deschutes River near Madras, Jefferson Co., Oregon).</p></caption><graphic xmlns:xlink="http://www.w3.org/1999/xlink" xlink:href="phytokeys-110-101-g001.jpg" position="float" orientation="portrait" xlink:type="simple" id="oo_240276.jpg"/></fig><fig id="F4" position="float" orientation="portrait"><label>Figure 4.</label><caption><p><italic><tp:taxon-name><tp:taxon-name-part taxon-name-part-type="genus" reg="Poa">Poa</tp:taxon-name-part><tp:taxon-name-part taxon-name-part-type="species" reg="secunda">secunda</tp:taxon-name-part></tp:taxon-name></italic> infraspecies illustrations (reproduced from <xref ref-type="bibr" rid="B16">Hitchcock 1935</xref>): <bold>A</bold><tp:taxon-name><tp:taxon-name-part taxon-name-part-type="genus" reg="Poa">P.</tp:taxon-name-part><tp:taxon-name-part taxon-name-part-type="species" reg="secunda">s.</tp:taxon-name-part><tp:taxon-name-part taxon-name-part-type="infraspecific-rank">var.</tp:taxon-name-part><tp:taxon-name-part taxon-name-part-type="variety" reg="ampla">ampla</tp:taxon-name-part></tp:taxon-name> panicle and floret <bold>B</bold><tp:taxon-name><tp:taxon-name-part taxon-name-part-type="genus" reg="Poa">P.</tp:taxon-name-part><tp:taxon-name-part taxon-name-part-type="species" reg="secunda">s.</tp:taxon-name-part><tp:taxon-name-part taxon-name-part-type="infraspecific-rank">var.</tp:taxon-name-part><tp:taxon-name-part taxon-name-part-type="variety" reg="juncifolia">juncifolia</tp:taxon-name-part></tp:taxon-name> panicle and floret <bold>C</bold><tp:taxon-name><tp:taxon-name-part taxon-name-part-type="genus" reg="Poa">P.</tp:taxon-name-part><tp:taxon-name-part taxon-name-part-type="species" reg="secunda">s.</tp:taxon-name-part><tp:taxon-name-part taxon-name-part-type="infraspecific-rank">var.</tp:taxon-name-part><tp:taxon-name-part taxon-name-part-type="variety" reg="nevadensis">nevadensis</tp:taxon-name-part></tp:taxon-name> panicle and floret <bold>D</bold><tp:taxon-name><tp:taxon-name-part taxon-name-part-type="genus" reg="Poa">P.</tp:taxon-name-part><tp:taxon-name-part taxon-name-part-type="species" reg="secunda">s.</tp:taxon-name-part><tp:taxon-name-part taxon-name-part-type="infraspecific-rank">var.</tp:taxon-name-part><tp:taxon-name-part taxon-name-part-type="variety" reg="gracillima">gracillima</tp:taxon-name-part></tp:taxon-name> habit, panicle and floret <bold>E</bold><tp:taxon-name><tp:taxon-name-part taxon-name-part-type="genus" reg="Poa">P.</tp:taxon-name-part><tp:taxon-name-part taxon-name-part-type="species" reg="secunda">s.</tp:taxon-name-part><tp:taxon-name-part taxon-name-part-type="infraspecific-rank">var.</tp:taxon-name-part><tp:taxon-name-part taxon-name-part-type="variety" reg="scabrella">scabrella</tp:taxon-name-part></tp:taxon-name> habit, panicles, spikelet and floret <bold>F, G</bold><tp:taxon-name><tp:taxon-name-part taxon-name-part-type="genus" reg="Poa">P.</tp:taxon-name-part><tp:taxon-name-part taxon-name-part-type="species" reg="secunda">s.</tp:taxon-name-part><tp:taxon-name-part taxon-name-part-type="infraspecific-rank">var.</tp:taxon-name-part><tp:taxon-name-part taxon-name-part-type="variety" reg="secunda">secunda</tp:taxon-name-part></tp:taxon-name> habit, panicle and floret variations <bold>A, B, C</bold> = subsp. <tp:taxon-name><tp:taxon-name-part taxon-name-part-type="genus" reg="Poa"/><tp:taxon-name-part taxon-name-part-type="species" reg="secunda"/><tp:taxon-name-part taxon-name-part-type="subspecies" reg="juncifolia">juncifolia</tp:taxon-name-part></tp:taxon-name><bold>D, E, F, G</bold> = subsp. <italic><tp:taxon-name><tp:taxon-name-part taxon-name-part-type="genus" reg="Poa"/><tp:taxon-name-part taxon-name-part-type="species" reg="secunda"/><tp:taxon-name-part taxon-name-part-type="subspecies" reg="secunda">secunda</tp:taxon-name-part></tp:taxon-name></italic>. Scale bar: 5 mm for florets, 10 mm for spikelet, 5 cm for habits and panicles (10 cm for <bold>E</bold> habit and panicles).</p></caption><graphic xmlns:xlink="http://www.w3.org/1999/xlink" xlink:href="phytokeys-110-101-g004.jpg" position="float" orientation="portrait" xlink:type="simple" id="oo_240279.jpg"/></fig><supplementary-material xmlns:xlink="http://www.w3.org/1999/xlink" id="S2" position="float" orientation="portrait" xlink:type="simple"><label>Supplementary material 2</label><caption><p>David D. Keck’s annotations of taxa here included in <italic><tp:taxon-name><tp:taxon-name-part taxon-name-part-type="genus" reg="Poa">Poa</tp:taxon-name-part><tp:taxon-name-part taxon-name-part-type="species" reg="secunda">secunda</tp:taxon-name-part></tp:taxon-name></italic></p></caption><p>Data type: species data</p><p>Explanation note: The following taxa recognised by Keck, but included by us in <italic><tp:taxon-name><tp:taxon-name-part taxon-name-part-type="genus" reg="Poa">P.</tp:taxon-name-part><tp:taxon-name-part taxon-name-part-type="species" reg="secunda">secunda</tp:taxon-name-part></tp:taxon-name></italic> s.l., are given in the specimen annotation lists: <italic><tp:taxon-name><tp:taxon-name-part taxon-name-part-type="genus" reg="Poa">P.</tp:taxon-name-part><tp:taxon-name-part taxon-name-part-type="species" reg="ampla">ampla</tp:taxon-name-part></tp:taxon-name></italic>, <italic><tp:taxon-name><tp:taxon-name-part taxon-name-part-type="genus" reg="Poa">P.</tp:taxon-name-part><tp:taxon-name-part taxon-name-part-type="species" reg="canbyi">canbyi</tp:taxon-name-part></tp:taxon-name></italic>, <italic><tp:taxon-name><tp:taxon-name-part taxon-name-part-type="genus" reg="Poa">P.</tp:taxon-name-part><tp:taxon-name-part taxon-name-part-type="species" reg="gracillima">gracillima</tp:taxon-name-part></tp:taxon-name></italic>, <italic><tp:taxon-name><tp:taxon-name-part taxon-name-part-type="genus" reg="Poa">P.</tp:taxon-name-part><tp:taxon-name-part taxon-name-part-type="species" reg="incurva">incurva</tp:taxon-name-part></tp:taxon-name></italic>, <italic><tp:taxon-name><tp:taxon-name-part taxon-name-part-type="genus" reg="Poa">P.</tp:taxon-name-part><tp:taxon-name-part taxon-name-part-type="species" reg="juncifolia">juncifolia</tp:taxon-name-part></tp:taxon-name></italic>, <italic><tp:taxon-name><tp:taxon-name-part taxon-name-part-type="genus" reg="Poa">P.</tp:taxon-name-part><tp:taxon-name-part taxon-name-part-type="species" reg="nevadensis">nevadensis</tp:taxon-name-part></tp:taxon-name></italic>, <italic><tp:taxon-name><tp:taxon-name-part taxon-name-part-type="genus" reg="Poa">P.</tp:taxon-name-part><tp:taxon-name-part taxon-name-part-type="species" reg="sandbergii">sandbergii</tp:taxon-name-part></tp:taxon-name></italic> and <italic><tp:taxon-name><tp:taxon-name-part taxon-name-part-type="genus" reg="Poa">P.</tp:taxon-name-part><tp:taxon-name-part taxon-name-part-type="species" reg="scabrella">scabrella</tp:taxon-name-part></tp:taxon-name></italic>. His lists focused on western Continental United States species but included some mainly non-arctic Alaskan, Canadian and Mexican (Baja California) records and some records of eastern United States species. Copies of the original typed lists are stored in the reprint files in the Grass Lab in the Department of Botany, Smithsonian Institution. Optical character recognition (OCR) was performed on the present selection to allow the lists to be searchable to a large degree. Keck’s annotations are considered to be sound and to represent hundreds of historical collections widely distributed in herbaria as vouchers for <italic><tp:taxon-name><tp:taxon-name-part taxon-name-part-type="genus" reg="Poa">P.</tp:taxon-name-part><tp:taxon-name-part taxon-name-part-type="species" reg="secunda">secunda</tp:taxon-name-part></tp:taxon-name></italic> infraspecies. We treat <italic><tp:taxon-name><tp:taxon-name-part taxon-name-part-type="genus" reg="Poa">P.</tp:taxon-name-part><tp:taxon-name-part taxon-name-part-type="species" reg="ampla">ampla</tp:taxon-name-part></tp:taxon-name></italic>, <italic><tp:taxon-name><tp:taxon-name-part taxon-name-part-type="genus" reg="Poa">P.</tp:taxon-name-part><tp:taxon-name-part taxon-name-part-type="species" reg="juncifolia">juncifolia</tp:taxon-name-part></tp:taxon-name></italic> and <italic><tp:taxon-name><tp:taxon-name-part taxon-name-part-type="genus" reg="Poa">P.</tp:taxon-name-part><tp:taxon-name-part taxon-name-part-type="species" reg="nevadensis">nevadensis</tp:taxon-name-part></tp:taxon-name></italic> as varieties of <tp:taxon-name><tp:taxon-name-part taxon-name-part-type="genus" reg="Poa">P.</tp:taxon-name-part><tp:taxon-name-part taxon-name-part-type="species" reg="secunda">secunda</tp:taxon-name-part><tp:taxon-name-part taxon-name-part-type="infraspecific-rank">subsp.</tp:taxon-name-part><tp:taxon-name-part taxon-name-part-type="subspecies" reg="juncifolia">juncifolia</tp:taxon-name-part></tp:taxon-name> (vars. <italic><tp:taxon-name><tp:taxon-name-part taxon-name-part-type="genus" reg="Poa"/><tp:taxon-name-part taxon-name-part-type="species" reg="ampla">ampla</tp:taxon-name-part></tp:taxon-name></italic>, <italic><tp:taxon-name><tp:taxon-name-part taxon-name-part-type="genus" reg="Poa"/><tp:taxon-name-part taxon-name-part-type="species" reg="juncifolia">juncifolia</tp:taxon-name-part></tp:taxon-name></italic> and <italic><tp:taxon-name><tp:taxon-name-part taxon-name-part-type="genus" reg="Poa"/><tp:taxon-name-part taxon-name-part-type="species" reg="nevadensis">nevadensis</tp:taxon-name-part></tp:taxon-name></italic>, respectively) in our revised classification. The remaining taxa are treated as varieties of <tp:taxon-name><tp:taxon-name-part taxon-name-part-type="genus" reg="Poa">P.</tp:taxon-name-part><tp:taxon-name-part taxon-name-part-type="species" reg="secunda">secunda</tp:taxon-name-part><tp:taxon-name-part taxon-name-part-type="infraspecific-rank">subsp.</tp:taxon-name-part><tp:taxon-name-part taxon-name-part-type="subspecies" reg="secunda">secunda</tp:taxon-name-part></tp:taxon-name> , as follows: var. <tp:taxon-name><tp:taxon-name-part taxon-name-part-type="genus" reg="Poa"/><tp:taxon-name-part taxon-name-part-type="species" reg="secunda"/><tp:taxon-name-part taxon-name-part-type="subspecies" reg="secunda"/><tp:taxon-name-part taxon-name-part-type="variety" reg="gracillima">gracillima</tp:taxon-name-part></tp:taxon-name> (<italic><tp:taxon-name><tp:taxon-name-part taxon-name-part-type="genus" reg="Poa">P.</tp:taxon-name-part><tp:taxon-name-part taxon-name-part-type="species" reg="gracillima">gracillima</tp:taxon-name-part></tp:taxon-name></italic>), var. <tp:taxon-name><tp:taxon-name-part taxon-name-part-type="variety" reg="scabrella">scabrella</tp:taxon-name-part></tp:taxon-name> (<italic><tp:taxon-name><tp:taxon-name-part taxon-name-part-type="genus" reg="Poa">P.</tp:taxon-name-part><tp:taxon-name-part taxon-name-part-type="species" reg="scabrella">scabrella</tp:taxon-name-part></tp:taxon-name></italic>) and var. <italic><tp:taxon-name><tp:taxon-name-part taxon-name-part-type="genus" reg="Poa"/><tp:taxon-name-part taxon-name-part-type="species" reg="secunda"/><tp:taxon-name-part taxon-name-part-type="variety" reg="secunda">secunda</tp:taxon-name-part></tp:taxon-name></italic> (<italic><tp:taxon-name><tp:taxon-name-part taxon-name-part-type="genus" reg="Poa">P.</tp:taxon-name-part><tp:taxon-name-part taxon-name-part-type="species" reg="canbyi">canbyi</tp:taxon-name-part></tp:taxon-name></italic>, <italic><tp:taxon-name><tp:taxon-name-part taxon-name-part-type="genus" reg="Poa">P.</tp:taxon-name-part><tp:taxon-name-part taxon-name-part-type="species" reg="incurva">incurva</tp:taxon-name-part></tp:taxon-name></italic>, and <italic><tp:taxon-name><tp:taxon-name-part taxon-name-part-type="genus" reg="Poa">P.</tp:taxon-name-part><tp:taxon-name-part taxon-name-part-type="species" reg="sandbergii">sandbergii</tp:taxon-name-part></tp:taxon-name></italic>).</p><media xlink:href="phytokeys-110-101-s002.pdf" mimetype="application" mime-subtype="pdf" position="float" orientation="portrait" xlink:type="simple" id="oo_240281.pdf"/><permissions><license license-type="creative-commons-attribution" xlink:href="https://creativecommons.org/share-your-work/public-domain/cc0/" xlink:type="simple"><license-p>This is an open access article distributed under the terms of the CC0 Public Domain Dedication.</license-p></license></permissions><attrib specific-use="authors">Robert John Soreng, Lynn J. Gillespie</attrib></supplementary-material><fig id="F2" position="float" orientation="portrait"><label>Figure 2.</label><caption><p>Distribution of <italic><tp:taxon-name><tp:taxon-name-part taxon-name-part-type="genus" reg="Poa">Poa</tp:taxon-name-part><tp:taxon-name-part taxon-name-part-type="species" reg="secunda">secunda</tp:taxon-name-part></tp:taxon-name></italic> subspecies in North America: subsp. secunda (yellow) ; subsp. <tp:taxon-name><tp:taxon-name-part taxon-name-part-type="genus" reg="Poa"/><tp:taxon-name-part taxon-name-part-type="species" reg="secunda"/><tp:taxon-name-part taxon-name-part-type="subspecies" reg="juncifolia">juncifolia</tp:taxon-name-part></tp:taxon-name> (blue).</p></caption><graphic xmlns:xlink="http://www.w3.org/1999/xlink" xlink:href="phytokeys-110-101-g002.jpg" position="float" orientation="portrait" xlink:type="simple" id="oo_240277.jpg"/></fig></tp:treatment-sec><ref-list><ref id="B16"><mixed-citation xmlns:xlink="http://www.w3.org/1999/xlink" xlink:type="simple"><person-group><name name-style="western"><surname>Hitchcock</surname><given-names>AS</given-names></name></person-group> (<year>1935</year>) Manual of the Grasses of the United States. United States Government Printing Office, Washington, D.C.</mixed-citation></ref><ref id="B17"><mixed-citation xmlns:xlink="http://www.w3.org/1999/xlink" xlink:type="simple"><person-group><name name-style="western"><surname>Hitchcock</surname><given-names>AS</given-names></name></person-group> (<year>1951</year>) Manual of the Grasses of the United States (2<sup>nd</sup> edn, A. Chase). US Department of Agriculture, Washington, D.C. <ext-link xlink:type="simple" ext-link-type="doi" xlink:href="10.5962/bhl.title.65332">https://doi.org/10.5962/bhl.title.65332</ext-link></mixed-citation></ref><ref id="B20"><mixed-citation xmlns:xlink="http://www.w3.org/1999/xlink" xlink:type="simple"><person-group><name name-style="western"><surname>Keck</surname><given-names>DD</given-names></name></person-group> (<year>1959</year>) <italic><tp:taxon-name><tp:taxon-name-part taxon-name-part-type="genus">Poa</tp:taxon-name-part></tp:taxon-name></italic> L. In: PA Munz (Ed.) A California Flora. University of California Press, Berkeley and Los Angeles.</mixed-citation></ref><ref id="B43"><mixed-citation xmlns:xlink="http://www.w3.org/1999/xlink" xlink:type="simple"><person-group><name name-style="western"><surname>Watson</surname><given-names>S</given-names></name></person-group> (<year>1871</year>) United States Geological Expolration [sic] of the Fortieth Parallel. Vol. 5, Botany. Government Printing Office, Washington D.C., 1–525.</mixed-citation></ref><ref id="B4"><mixed-citation xmlns:xlink="http://www.w3.org/1999/xlink" xlink:type="simple"><person-group><name name-style="western"><surname>Buckley</surname><given-names>SB</given-names></name></person-group> (<year>1862</year>) <article-title>Description of plants. No. 3 - <tp:taxon-name><tp:taxon-name-part taxon-name-part-type="family">Gramineae</tp:taxon-name-part></tp:taxon-name>.</article-title><source>Proceedings of the Academy of Natural Sciences of Philadelphia</source><volume>14</volume>: <fpage>88</fpage>–<lpage>101</lpage>.</mixed-citation></ref><ref id="B3"><mixed-citation xmlns:xlink="http://www.w3.org/1999/xlink" xlink:type="simple"><person-group><name name-style="western"><surname>Bowden</surname><given-names>WM</given-names></name></person-group> (<year>1961</year>) <article-title>Chromosome numbers and taxonomic notes on northern grasses. IV. Tribe Festuceae: <italic><tp:taxon-name><tp:taxon-name-part taxon-name-part-type="genus">Poa</tp:taxon-name-part></tp:taxon-name></italic> and <italic><tp:taxon-name><tp:taxon-name-part taxon-name-part-type="genus">Puccinellia</tp:taxon-name-part></tp:taxon-name></italic>.</article-title><source>Canadian Journal of Botany</source><volume>39</volume>: <fpage>123</fpage>–<lpage>138</lpage>. <ext-link xlink:type="simple" ext-link-type="doi" xlink:href="10.1139/b61-010">https://doi.org/10.1139/b61-010</ext-link></mixed-citation></ref><ref id="B27"><mixed-citation xmlns:xlink="http://www.w3.org/1999/xlink" xlink:type="simple"><person-group><name name-style="western"><surname>Munz</surname><given-names>PA</given-names></name></person-group> (<year>1959</year>) <source>A California Flora.</source><publisher-name>University of California Press</publisher-name>, <publisher-loc>Berkeley</publisher-loc>, <size units="page">1681 pp</size>.</mixed-citation></ref></ref-list></tp:taxon-treatment>
