# Supplementary material for: Poasecunda J. Presl (Poaceae): a modern summary of infraspecific taxonomy, chromosome numbers, related species and infrageneric placement based on DNA
Source: PhytoKeys. 2018 Nov 5;(110):101–21. doi: 10.3897/phytokeys.110.27750 (PMC6232245; doi:10.3897/phytokeys.110.27750)
Supplement: Supplementary material 3 — Table 2. Poa and outgroup samples used in the phylogenetic analyses [file phytokeys-110-101-s003.xlsx]

## Sheet: Sheet1
Taxon	Subgenus	Section	Voucher	ITS	ETS	TLF	matK	rpoB-trnC
Poa acroleuca Steud.	Poa (supersect. Homalopoa)	Homalopoa s.l.	Soreng 7453 US	KY944704	KY944665	KY987087	KY944618	KY987039
Poa alpina L.		Alpinae	Gillespie 6299 CAN	GQ324483	GQ324287	DQ353985.2	KM523888	KM524001
Poa ammophila A.E. Porsild	Secundae	Secundae	Gillespie 5851 CAN	EU792392	KY944666	DQ353992	KC475326	KY987040
Poa ammophila A.E. Porsild	Secundae	Secundae	Gillespie 5869 CAN	AY237840	(to submit)	(to submit)	KC475328	(to submit)
Poa annua L.		Micrantherae	Gillespie 6284 CAN	EU792386	(to submit)	DQ353983	(to submit)	(to submit)
Poa arachnifera Torrey	Poa (supersect. Homalopoa)	Dioicopoa	Soreng & Soreng 5801 US	GQ324486	GQ324290	DQ354021	KY944619	KY987041
Poa arctica R. Br. subsp. arctica	Poa (supersect. Poa)	Malacanthae	Gillespie & Aiken 5701 CAN	GQ324487	GQ324291	DQ354009	KY378860	KY378826
Poa arctica x stenantha	Poa × Secundae hybrid		Soreng & Soreng 6055-2 US	—	—	(to submit)	(to submit)	(to submit)
Poa arctica x stenantha	Poa × Secundae hybrid		Soreng & Soreng 6107 US	(to submit)	(to submit)	(to submit)	(to submit)	—
Poa arida Vasey	Secundae	Secundae	Patterson et al. (2015)	—	—	AY589126	—	—
Poa autumnalis Elliott	Sylvestres	Sylvestres	Soreng 4680 US	EU792379	GQ324294	DQ353979	KM523889	KM524002
Poa bulbosa L.		Arenariae	Catalan 13-2000 UZ	EU792388	GQ324297.2	AH015557.3	KY378863	KY378829
Poa calycina (J. Presl) Kunth	Poa (supersect. Homalopoa)	Disanthelium	Peterson et al. 17923 US	EU792425	KU763395	EU792467	KY378864	KY378830
Poa cenisia subsp. contracta Nyár.		Cenisiae	Soreng et al. 7493-2 US	(to submit)	(to submit)	(to submit)	(to submit)	(to submit)
Poa chaixii Vill.	Poa (supersect. Homalopoa)	Homalopoa	Soreng 7524 US	GQ324493	GQ324300	GQ324405	(to submit)	(to submit)
Poa chambersii Soreng	Poa (supersect. Homalopoa)	Homalopoa	Soreng 5858 US	KU756503	KU763398	KU763478	(to submit)	(to submit)
Poa compressa L.	Stenopoa	Tichopoa	Gillespie 6457 CAN	EU792395	KY378818	DQ354003	KY378865	KY378831
Poa cookii (Hook.f.) Hook.f.		Parodiochloa	Hennion Gen1 P	EU792383	GQ324306	EU792454	KY378866	KY378832
Poa curtifolia Scribn.	Secundae	Secundae	Soreng & Soreng 6347c-1 US	EU792394	KY378819	DQ353994.2	KY378867	KY378833
Poa cusickii Vasey subsp. cusickii	Poa (supersect. Homalopoa)	Madropoa	Soreng 5829 US	GQ324501	GQ324310	DQ354029	(to submit)	(to submit)
Poa diaphora Trin.	Pseudopoa	Pseudopoa	Soreng & Güney 4165 US	EU792400	GQ324311	DQ353988.2	KY378868	KY378834
Poa dolosa Boiss. & Heldr.		unclassified	Soreng et al. 7495-1 US	GQ324502	GQ324312	GQ324414	KM523891	KM524004.2
Poa fendleriana (Steud.) Vasey	Poa (supersect. Homalopoa)	Madropoa	Gillespie 6292 CAN	EU792403	GQ324319	DQ354027	KY378869	KY37883
Poa flabellata (Lam.) Raspail		Parodiochloa	Wright 9NSG (not vouchered)	EU792381	GQ324321	EU792453	KM523892	KM524005
Poa flexuosa Sm. subsp. flexuosa	Stenopoa	Abbreviatae	Brochmann 2000-3-1 CAN	GQ324520	GQ324342	GQ324418	KY378875	KY378841
Poa flexuosa subsp. fernaldiana (Nannf.) Á. Löve & D. Löve	Stenopoa	Abbreviatae	Gillespie 7013 CAN	KY944718	KY944683	KY987098	KY944638	KY987060
Poa glauca Vahl	Stenopoa	Stenopoa	Gillespie 5804 CAN	AY237839	GQ324324	GQ324421	KY378870	KY378836
Poa glauca Vahl	Stenopoa	Stenopoa	Gillespie & Chatenoud 5963 CAN	EU792397	KY944672	DQ354004	(to submit)	KY987050
Poa hartzii Gand. subsp. hartzii	Secundae	Secundae	Gillespie & Aiken 5725 CAN	(to submit)	(to submit)	DQ353990	(to submit)	(to submit)
Poa hartzii Gand. subsp. hartzii	Secundae	Secundae	Gillespie & Chatenoud 5945 CAN	AY237841	KY944675	KY987095	(to submit)	KY987054
Poa hartzii Gand. subsp. hartzii (viviparous)	Secundae	Secundae	Gillespie et al. 6623-5 CAN	KY944712	KY944676	DQ353993	KC475400	KY987055
Poa hartzii ssp. vrangelica (Tzvelev) Soreng & L.J. Gillespie	Secundae	Secundae	Soreng & Soreng 6242a-1 US	(to submit)	(to submit)	(to submit)	(to submit)	(to submit)
Poa iconia Azn. var. iconia		unclassified	Gillespie & Cabi 10326 CAN	KX118745	KX118726	KX118763	(to submit)	(to submit)
Poa iconia var. pelasgis (H. Scholz) Soreng		unclassified	Gillespie et al. 10492 CAN	KX118744	KX118726	KX118762	(to submit)	(to submit)
Poa infirma Kunth		Micrantherae	Catalan 3-2000 UZ	GQ324516	GQ324334	GQ324427	KY378871	KY378837
Poa interior Rydb.	Stenopoa	Stenopoa	Soreng & Soreng 6136 US	KY944715	KY944679	DQ354002	KY944634	KY987059
Poa irkutica Roshev.	Poa (supersect. Poa)	Poa	Kasanovskiy 2002-7 CAN	EU792402	GQ324335	DQ354007.2	KY378872	KY378838
Poa jubata A. Kern.		Jubatae	Soreng et al. 9029-2 US	KY378810	KY378820	KY378814	KY378873	KY378839
Poa laxa Haenke	Stenopoa	Oreinos	Schneeweiss & Schönswetter 8872-3	KY944723	KY944689	KY987102	KY944644	KY987066
Poa leptocoma Trin.	Stenopoa	unclassified	Soreng & Soreng 6040-1 US	KY944730	KY944696	DQ353998	KY944651	KY987073
Poa lettermanii Vasey	Stenopoa	Abbreviatae	Soreng & Soreng 7434 US	GQ324521	GQ324345	GQ324431	KY944653	KY987075
Poa ligulata Boiss.		Alpinae	JACA 166095	GQ324522	GQ324346	GQ324432.2 (.1-=TLintron, added LF)	KY378876	KY378842
Poa macrocalyx Trautv. & C.A. Mey.	Poa (supersect. Poa)	Malacanthae	Soreng & Soreng 6318-1 US	GQ324524	GQ324349	GQ324434	(to submit)	(to submit)
Poa macroclada Rydb.	Stenopoa	Stenopoa	Soreng 7421-1 US	(to submit)	(to submit)	(to submit)	(to submit)	(to submit)
Poa marcida Hitchc.	Sylvestres	Sylvestres	Soreng & Soreng 5974 US	KM523798	KM523725	DQ353978	KM523894.2	KM524007
Poa marshallii Tovar	Poa (supersect. Homalopoa)	“Punapoa”	Peterson et al. 21546 US	KM523799	KM523726	KM524086	KM523895	KM524008
Poa nemoralis L.	Stenopoa	Stenopoa	Gillespie et al. 10411 CAN	KY944732	KY944698	KY987110	KY944655	KY987077
Poa occidentalis Vasey	Poa (supersect. Homalopoa)	Homalopoa	Peterson & Valdes Rena 18918 US	KU756540	KU763436	KU763514	KY378877	KY378843
Poa palustris L.	Stenopoa	Stenopoa	Gillespie 6461 CAN	EU792396	KY378822	DQ354000	KY378878	KY378844
Poa persica (Trin.) Roshev.	Pseudopoa	Pseudopoa	Soreng 9215 US	KY378812	KY378823	KY378816	KY378879	KY378845
Poa planifolia Kuntze	Poa (supersect. Homalopoa)	Acutifoliae	Peterson et al. 19233 US	KM523800	KM523727	KM524087	KM523896	KM524009
Poa poiformis (Labill.) Druce	Poa (supersect. Homalopoa)	Brizoides	Gillespie et al. 7381 CAN	GQ324534	GQ324361	GQ324445	KM523897	KM524010
Poa porsildii Gjaerev.	Poa (supersect. Homalopoa)	Madropoa	Soreng & Soreng 6147-1 US	GQ324538	GQ324365	DQ354024	KY944658	KY987080
Poa pratensis L. subsp. pratensis	Poa (supersect. Poa)	Poa	Gillespie 6291 CAN	GQ324542	GQ324369	DQ354010	KY944659	KY987082
Poa pratensis subsp. alpigena (Lindm.) Hiitonen	Poa (supersect. Poa)	Poa	Gillespie 5801 CAN	GQ324539	GQ324366	DQ354006	KC475414	KY987081
Poa pseudoabbreviata Roshev.	Stenopoa	Abbreviatae	Soreng & Soreng 6032-1 US	EU792398	GQ324370	DQ353997	KY378881	KY378847
Poa psychrophila Boiss. & Heldr.		Cenisiae	Gillespie et al. 10409 CAN	(to submit)	(to submit)	(to submit)	(to submit)	(to submit)
Poa reflexa Vasey & Scribn.	Poa (supersect. Homalopoa)	Homalopoa s.l.	Soreng 7422 US	GQ324543	KX118730	GQ324450	KY378882	KY378848
Poa remota Forselles	Poa (supersect. Homalopoa)	Homalopoa	Soreng et al. 7540 US	GQ324545	GQ324372	GQ324452	KY378883	KY378849
Poa saltuensis Fernald & Wiegand	Sylvestres	Sylvestres	Gillespie 7043 CAN	EU792378	GQ324374	EU792451	KM523899	KM524012
Poa secunda J. Presl. subsp. secunda var. secunda	Secundae	Secundae	Soreng 5812 US	EU792393	KU763450	DQ353991	KY378884	KY378850
Poa secunda subsp. juncifolia (Scribn.) Soreng	Secundae	Secundae	Soreng 5809 US	(to submit)	(to submit)	DQ353989	(to submit)	(to submit)
Poa sibirica Roshev. subsp. sibirica	Poa (supersect. Poa)	Macropoa	Olonova 2003-45 CAN	GQ324547	KY378824	GQ324455	KY378885	KY378851
Poa stenantha Trin.	Secundae	Secundae	Soreng & Soreng 6068-1 US	KU756554	KU763455	DQ354057.2	KY378887	KY378853
Poa supina Schrad.		Micrantherae	Soreng & Cayouette 5950-2 US	EU792387	GQ324383	DQ353984	KY378888	KY378854
Poa trichophylla Heldr. & Sart. ex Boiss.		Nanopoa	Soreng et al. 7508 US	GQ324554	GQ324386	GQ324461	KY378889	KY378855
Poa trivialis L. subsp. trivialis	Stenopoa	Pandemos	Soreng 4681-1 US	GQ324555	GQ324387	GQ324462	KY378891	KY378857
Poa trivialis subsp. sylvicola (Guss.) H. Lindb.	Stenopoa	Pandemos	Gillespie et al. 10368 CAN	KY378813	KY378825	KY378817	KY378890	KY378856
Poa unilateralis Scribn. ex Vasey subsp. unilateralis	Secundae	Secundae	Bilderback, DE s.n. OSC (21 Jun 2014)	(to submit)	(to submit)	(to submit)	(to submit)	(to submit)
Poa unilateralis subsp. pachypholis (Piper) D.D. Keck	Secundae	Secundae	Sayce, K s.n. WS (30 Jun 2014)	(to submit)	(to submit)	(to submit)	(to submit)	(to submit)
Poa ursina Velen.		unclassified	Gillespie et al. 10410 CAN	KY944736	KY944702	KY987111	KY944661	KY987084
Poa ursina Velen.		unclassified	Hajkova et al. 2004-4	KM523803	KM523730	KM524089	KM523902	KM524015
Poa wolfii Scribn.	Sylvestres	Sylvestres	Soreng 5800 US	EU792377	GQ324389.2	AH015556.2	KY378893	KY378859
Arctagrostis latifolia (R. Br.) Griseb.	[OUTGROUP subtribe Poinae]		Gillespie et al. 6586 CAN	EU792351	GQ324245	DQ353969	KM523924	KM523954
Milium effusum L.	[OUTGROUP subtribe Miliinae]		Soreng 7771 US	KM523785	KM523711	KM524072	KM523870	KM523983
Nicoraepoa andina (Trin.) Soreng & L.J. Gillespie	[OUTGROUP subtribe Poinae]		Soreng & Soreng 7182 US	EU792354	GQ324275	DQ353971	KM523874	KM523987
Phleum montanum K. Koch	[OUTGROUP subtribe Phleinae]		Gillespie et al. 10614-2 CAN	KM523793	KM523720	KM524081	KM523883	KM523996
Phleum pratense L.	[OUTGROUP subtribe Phleinae]		Soreng 7943 US	KM523796	KM523723	KM524084	KM523886	KM523999
