# Supplementary material for: Poasecunda J. Presl (Poaceae): a modern summary of infraspecific taxonomy, chromosome numbers, related species and infrageneric placement based on DNA
Source: PhytoKeys. 2018 Nov 5;(110):101–21. doi: 10.3897/phytokeys.110.27750 (PMC6232245; doi:10.3897/phytokeys.110.27750)
Supplement: Supplementary material 4 — Table 3. Data partition characteristics, summary statistics and models of the phylogenetic analyses [file phytokeys-110-101-s004.xlsx]

## Sheet: Sheet1
	ITS	ETS	nrDNA	trnTLF	rpoB-trnC	matK	plastid
# sequences	76	76	76	78	76	77	78
# characters	603	647	1250	2214	1324	788	4326
# PI chars	140	176	316	155	121	52	328
% PI chars	23.2	27.2	25.3	7	9.1	6.6	7.6
tree L	417	561	999	348	263	129	755
# trees	100000	100000	100000	100000	100000	100000	100000
CI	0.55	0.56	0.54	0.84	0.75	0.61	0.71
RI	0.85	0.86	0.85	0.94	0.94	0.92	0.93
model	GTR + Γ	GTR + Γ		GTR + Γ	GTR + I + Γ	GTR + I + Γ
